# Supplementary material for: Diazepam Accelerates GABAAR Synaptic Exchange and Alters Intracellular Trafficking
Source: Front Cell Neurosci. 2019 Apr 26;13:163. doi: 10.3389/fncel.2019.00163 (PMC6497791; doi:10.3389/fncel.2019.00163)
Supplement: Supplementary file 1 [file Table_1.XLSX]

## Sheet: Legend
Identified Proteins (588/637)	Proteins identified with the following criteria in Scaffold: 99% protein probability, minimum of 2 peptides, 97% peptide probability, resulting in **% FDR, 588; total, 637)
Protein Grouping Ambiguity	TRUE, proteins that share peptides with other proteins in the list
Quantitative Value (Weighted Spectra)	The number of spectra assigned to each protein; spectra from shared peptides are apportioned among proteins according to a weighting function that is based on the exclusive peptide evidence.
Exclusive Unique Peptide Count	The number of unique peptide sequences that are exclusively assigned to the protein
NF-V	No spectra were assigned to any of the biological replicates in the Vehicle group at the listed criteria
NF-DZP	No spectra were assigned to any of the biological replicates in the DZP group at the listed criteria

## Sheet: All Proteins
					Quantitative Value (Weighted Spectra)
					Average		DZP/Vehicle			Quantitative Value (Weighted Spectra)								Exclusive Unique Peptide Count
Identified Proteins (588/637)	Accession Number	UniProtKB	MW (kDa)	Protein Grouping Ambiguity	Vehicle	DZP	Ratio	Log2	T-test p-value	Vehicle-1	Vehicle-2	Vehicle-3	IgG	DZP-1	DZP-2	DZP-3		Vehicle-1	Vehicle-2	Vehicle-3	IgG	DZP-1	DZP-2	DZP-3
14-3-3 protein epsilon OS=Mus musculus GN=Ywhae PE=1 SV=1	P62259|1433E_MOUSE	P62259	29	TRUE	0	3.3248	NF-V	NF-V	0.000794332	0	0	0	0	3.1624	3.3248	3.4872		0	0	0	0	3	3	2
14-3-3 protein eta OS=Mus musculus GN=Ywhah PE=1 SV=2	P68510|1433F_MOUSE	P68510	28	TRUE	2.64953	3.14027	1.18522	0.245149	0.568233	1.8411	2.3693	3.7382	0	2.3693	2.8411	4.2104		1	2	3	0	2	2	3
14-3-3 protein gamma OS=Mus musculus GN=Ywhag PE=1 SV=2	P61982|1433G_MOUSE	P61982	28	TRUE	5.40427	8.37823	1.5503	0.632547	0.0155448	4.6423	5.4251	6.1454	0	7.4251	8.3464	9.3632		3	4	4	0	6	5	6
14-3-3 protein theta OS=Mus musculus GN=Ywhaq PE=1 SV=1	P68254|1433T_MOUSE	P68254	28	TRUE	1.9127	1.22923	0.642669	-0.637852	0.183726	2.3766	2.1236	1.2379	0	1.1236	1.2724	1.2917		1	1	1	0	1	1	1
14-3-3 protein zeta/delta OS=Mus musculus GN=Ywhaz PE=1 SV=1	P63101|1433Z_MOUSE	P63101	28	TRUE	8.52047	9.76063	1.14555	0.196042	0.541711	10.827	5.2736	9.4608	2.2736	9.2736	9.1873	10.821		7	5	7	2	7	7	7
2',3'-cyclic-nucleotide 3'-phosphodiesterase OS=Mus musculus GN=Cnp PE=1 SV=3	P16330|CN37_MOUSE	P16330	47	TRUE	22.3333	15	0.671642	-0.574236	0.0677	24	19	24	0	19	11	15		13	12	15	0	8	9	11
26S protease regulatory subunit 10B OS=Mus musculus GN=Psmc6 PE=1 SV=1	P62334|PRS10_MOUSE	P62334	44		10.3333	5	0.483871	-1.04731	0.0517352	13	8	10	0	5	4	6		9	6	10	0	4	4	6
26S protease regulatory subunit 4 OS=Mus musculus GN=Psmc1 PE=1 SV=1	P62192|PRS4_MOUSE	P62192	49	TRUE	7.05147	7.05147	1	-1.60171e-16	1	9.5386	4.5386	7.0772	0	5.0772	8.5386	7.5386		8	4	6	0	4	7	7
26S protease regulatory subunit 6A OS=Mus musculus GN=Psmc3 PE=1 SV=2	O88685|PRS6A_MOUSE	O88685	50	TRUE	8.3987	7.84703	0.934315	-0.0980187	0.854551	11.598	5.1266	8.4715	0	4.9082	6.6899	11.943		3	2	3	0	1	1	1
26S protease regulatory subunit 6B OS=Mus musculus GN=Psmc4 PE=1 SV=2	P54775|PRS6B_MOUSE	P54775	47	TRUE	10.3333	12.3333	1.19355	0.255257	0.667836	18	8	5	0	10	13	14		10	6	3	0	10	10	8
26S protease regulatory subunit 7 OS=Mus musculus GN=Psmc2 PE=1 SV=5	P46471|PRS7_MOUSE	P46471	49		10	9.33333	0.933333	-0.0995357	0.827131	13	5	12	0	10	7	11		11	5	10	0	9	6	9
26S protease regulatory subunit 8 OS=Mus musculus GN=Psmc5 PE=1 SV=1	P62196|PRS8_MOUSE	P62196	46	TRUE	8.9486	5.94853	0.664745	-0.589128	0.32502	7.4614	7.4614	11.923	0	9.9228	2.4614	5.4614		6	5	7	0	6	2	4
26S proteasome non-ATPase regulatory subunit 2 OS=Mus musculus GN=Psmd2 PE=1 SV=1	Q8VDM4|PSMD2_MOUSE	Q8VDM4	100	TRUE	3.83783	3.1063	0.809389	-0.305095	0.512219	4.7081	2.9027	3.9027	0	4.7081	2.8054	1.8054		2	1	3	0	2	1	0
40S ribosomal protein S13 OS=Mus musculus GN=Rps13 PE=1 SV=2	P62301|RS13_MOUSE	P62301	17		6.66667	5	0.75	-0.415037	0.438492	7	7	6	0	2	5	8		6	5	4	0	2	5	7
40S ribosomal protein S18 OS=Mus musculus GN=Rps18 PE=1 SV=3	P62270|RS18_MOUSE	P62270	18		2.33333	0.666667	0.285714	-1.80735	0.113145	3	2	2	0	0	0	2		3	2	2	0	0	0	2
40S ribosomal protein S23 OS=Mus musculus GN=Rps23 PE=1 SV=3	P62267|RS23_MOUSE	P62267	16		2.33333	1.33333	0.571429	-0.807355	0.273893	2	2	3	0	2	0	2		2	2	3	0	2	0	2
40S ribosomal protein S25 OS=Mus musculus GN=Rps25 PE=1 SV=1	P62852|RS25_MOUSE	P62852	14		0	1.33333	NF-V	NF-V	0.183503	0	0	0	0	2	2	0		0	0	0	0	2	2	0
40S ribosomal protein S3 OS=Mus musculus GN=Rps3 PE=1 SV=1	P62908|RS3_MOUSE	P62908	27	TRUE	3.4582	2.7045	0.782054	-0.354659	0.526546	5.2612	2.5567	2.5567	0	3.7045	2.7045	1.7045		1	0	0	0	1	1	0
40S ribosomal protein S3a OS=Mus musculus GN=Rps3a PE=1 SV=3	P97351|RS3A_MOUSE	P97351	30		6.66667	7	1.05	0.0703893	0.920727	7	5	8	0	12	7	2		7	5	4	0	7	5	2
40S ribosomal protein S4, X isoform OS=Mus musculus GN=Rps4x PE=1 SV=2	P62702|RS4X_MOUSE	P62702	30		3	4.33333	1.44444	0.530515	0.133583	2	3	4	0	5	4	4		2	3	3	0	4	4	4
40S ribosomal protein S7 OS=Mus musculus GN=Rps7 PE=2 SV=1	P62082|RS7_MOUSE	P62082	22		0	1.33333	NF-V	NF-V	0.183503	0	0	0	0	0	2	2		0	0	0	0	0	2	2
40S ribosomal protein S8 OS=Mus musculus GN=Rps8 PE=1 SV=2	P62242|RS8_MOUSE	P62242	24		3.33333	2	0.6	-0.736966	0.368501	4	3	3	0	4	0	2		4	3	3	0	4	0	2
40S ribosomal protein S9 OS=Mus musculus GN=Rps9 PE=1 SV=3	Q6ZWN5|RS9_MOUSE	Q6ZWN5	23		2	1.66667	0.833333	-0.263034	0.741801	2	2	2	0	3	2	0		2	2	2	0	3	2	0
60S acidic ribosomal protein P0 OS=Mus musculus GN=Rplp0 PE=1 SV=3	P14869|RLA0_MOUSE	P14869	34	TRUE	2.5697	1.11507	0.433929	-1.20447	0.321847	3.1116	2.763	1.8345	0	0	3.3452	0		0	1	0	0	0	0	0
60S ribosomal protein L10 OS=Mus musculus GN=Rpl10 PE=1 SV=3	Q6ZWV3|RL10_MOUSE	Q6ZWV3	25	TRUE	2.00333	0	NF-DZP	NF-DZP	2.76853e-06	2.01	2	2	0	0	0	0		2	2	2	0	0	0	0
60S ribosomal protein L10a OS=Mus musculus GN=Rpl10a PE=1 SV=3	P53026|RL10A_MOUSE	P53026	25		6.33333	1.66667	0.263158	-1.926	0.0200921	5	8	6	0	3	2	0		2	3	4	0	3	2	0
60S ribosomal protein L11 OS=Mus musculus GN=Rpl11 PE=1 SV=4	Q9CXW4|RL11_MOUSE	Q9CXW4	20	TRUE	1.28387	2.25913	1.75963	0.815274	0.270165	0	1.9258	1.9258	0	2.9258	1.9258	1.9258		0	1	1	0	2	1	1
60S ribosomal protein L13 OS=Mus musculus GN=Rpl13 PE=1 SV=3	P47963|RL13_MOUSE	P47963	24		1	1.33333	1.33333	0.415037	0.797171	3	0	0	0	2	2	0		3	0	0	0	2	2	0
60S ribosomal protein L18a OS=Mus musculus GN=Rpl18a PE=1 SV=1	P62717|RL18A_MOUSE	P62717	21		3.66667	0.666667	0.181818	-2.45943	0.0334717	3	5	3	0	0	0	2		3	4	3	0	0	0	2
60S ribosomal protein L22 OS=Mus musculus GN=Rpl22 PE=1 SV=2	P67984|RL22_MOUSE	P67984	15		1.33333	2	1.5	0.584963	0.42265	2	2	0	0	2	2	2		2	2	0	0	2	2	2
60S ribosomal protein L27 OS=Mus musculus GN=Rpl27 PE=1 SV=2	P61358|RL27_MOUSE	P61358	16		2.66667	0	NF-DZP	NF-DZP	0.0152681	3	2	3	0	0	0	0		3	2	3	0	0	0	0
60S ribosomal protein L6 OS=Mus musculus GN=Rpl6 PE=1 SV=3	P47911|RL6_MOUSE	P47911	34	TRUE	1.682	0	NF-DZP	NF-DZP	0.18939	2.8276	2.2184	0	0	0	0	0		1	1	0	0	0	0	0
60S ribosomal protein L8 OS=Mus musculus GN=Rpl8 PE=1 SV=2	P62918|RL8_MOUSE	P62918	28		2.66667	1.33333	0.5	-1	0.424443	2	3	3	0	4	0	0		2	3	2	0	2	0	0
78 kDa glucose-regulated protein OS=Mus musculus GN=Hspa5 PE=1 SV=3	P20029|GRP78_MOUSE	P20029	72	TRUE	3.16373	12.6706	4.00496	2.00179	0.136615	1.4912	5	3	0	6.0039	12.004	20.004		1	3	3	0	5	10	15
Acetyl-CoA acetyltransferase, mitochondrial OS=Mus musculus GN=Acat1 PE=1 SV=1	Q8QZT1|THIL_MOUSE	Q8QZT1	45		4.33333	4.66667	1.07692	0.106915	0.837691	5	5	3	0	6	2	6		4	4	3	0	5	2	3
Aconitate hydratase, mitochondrial OS=Mus musculus GN=Aco2 PE=1 SV=1	Q99KI0|ACON_MOUSE	Q99KI0	85		2	6.66667	3.33333	1.73697	0.0422506	3	0	3	0	6	5	9		2	0	3	0	6	5	9
Actin filament-associated protein 1-like 1 OS=Mus musculus GN=Afap1l1 PE=1 SV=1	Q8BZI0|AF1L1_MOUSE	Q8BZI0	87		1	1.33333	1.33333	0.415037	0.797171	3	0	0	0	0	2	2		2	0	0	0	0	2	2
Actin, alpha skeletal muscle OS=Mus musculus GN=Acta1 PE=1 SV=1	P68134|ACTS_MOUSE	P68134	42	TRUE	11.1393	15.7057	1.40994	0.495631	0.229769	12.491	11.555	9.3718	0	11.009	15.673	20.435		0	1	0	0	0	0	0
Actin, cytoplasmic 1 OS=Mus musculus GN=Actb PE=1 SV=1	P60710|ACTB_MOUSE	P60710	42	TRUE	27.9403	37.629	1.34676	0.429496	0.033258	32.409	24.644	26.768	15.737	34.397	40.861	37.629		3	3	3	1	2	2	3
Actin, cytoplasmic 2 OS=Mus musculus GN=Actg1 PE=1 SV=1	B1ATY1|B1ATY1_MOUSE	B1ATY1	17	TRUE	3.56	2.93563	0.824616	-0.278205	0.309101	4.0203	2.6847	3.975	0	3.1694	2.361	3.2765		1	1	1	0	1	1	1
Actin-related protein 2/3 complex subunit 3 OS=Mus musculus GN=Arpc3 PE=1 SV=3	Q9JM76|ARPC3_MOUSE	Q9JM76	21	TRUE	0	1.32733	NF-V	NF-V	0.183503	0	0	0	0	1.991	0	1.991		0	0	0	0	1	0	1
Actin-related protein 2/3 complex subunit 4 OS=Mus musculus GN=Arpc4 PE=1 SV=3	P59999|ARPC4_MOUSE	P59999	20		3	4.33333	1.44444	0.530515	0.133583	4	2	3	0	4	4	5		4	2	3	0	4	4	5
ADP/ATP translocase 2 OS=Mus musculus GN=Slc25a5 PE=1 SV=3	P51881|ADT2_MOUSE	P51881	33	TRUE	11.7308	11.1384	0.949495	-0.0747678	0.847594	11.215	9.3505	14.627	0	14.039	13.012	6.3641		6	5	6	0	4	6	3
ADP-ribosylation factor 3 OS=Mus musculus GN=Arf3 PE=2 SV=2	P61205|ARF3_MOUSE	P61205	21	TRUE	4.02547	6.23773	1.54957	0.631866	0.201732	4.85	3.6132	3.6132	0	5.7	4.4632	8.55		2	2	2	0	4	2	5
Alpha-internexin OS=Mus musculus GN=Ina PE=1 SV=3	P46660|AINX_MOUSE	P46660	55	TRUE	0	3.83037	NF-V	NF-V	0.0162324	0	0	0	2	3.434	4.8124	3.2447		0	0	0	2	3	4	3
AP-1 complex subunit beta-1 OS=Mus musculus GN=Ap1b1 PE=1 SV=2	O35643|AP1B1_MOUSE	O35643	104	TRUE	4.7971	3.54563	0.73912	-0.436119	0.0764393	4.3799	5.0057	5.0057	0	3.1285	3.1285	4.3799		0	0	0	0	0	0	0
AP-1 complex subunit gamma-1 OS=Mus musculus GN=Ap1g1 PE=1 SV=3	P22892|AP1G1_MOUSE	P22892	91		1.33333	0	NF-DZP	NF-DZP	0.183503	2	2	0	0	0	0	0		2	2	0	0	0	0	0
AP-2 complex subunit alpha-2 OS=Mus musculus GN=Ap2a2 PE=1 SV=2	P17427|AP2A2_MOUSE	P17427	104	TRUE	11.3061	15.084	1.33414	0.415913	0.256715	10.978	9.3214	13.619	0	10.982	14.978	19.292		8	7	9	0	8	9	14
AP-2 complex subunit beta OS=Mus musculus GN=Ap2b1 PE=1 SV=1	H3BKM0|H3BKM0_MOUSE	H3BKM0	101	TRUE	7.0861	5.35787	0.756109	-0.403333	0.156304	7.1557	5.8061	8.2965	0	5.7041	4.0439	6.3256		0	0	0	0	0	0	0
AP-2 complex subunit mu OS=Mus musculus GN=Ap2m1 PE=1 SV=1	P84091|AP2M1_MOUSE	P84091	50	TRUE	7.77087	3.07767	0.396052	-1.33624	0.130631	11.233	4.6165	7.4631	0	2.7699	2.7699	3.6932		1	0	1	0	0	0	0
AP-3 complex subunit beta-2 OS=Mus musculus GN=Ap3b2 PE=1 SV=2	Q9JME5|AP3B2_MOUSE	Q9JME5	119	TRUE	2.28037	5.78807	2.53822	1.34382	0.293138	4	0	2.8411	0	2.8411	3.8411	10.682		3	0	2	0	2	3	7
Apoptosis-inducing factor 1, mitochondrial OS=Mus musculus GN=Aifm1 PE=1 SV=1	Q9Z0X1|AIFM1_MOUSE	Q9Z0X1	67		0.666667	1.66667	2.5	1.32193	0.420396	2	0	0	0	2	3	0		2	0	0	0	2	3	0
ARF GTPase-activating protein GIT1 OS=Mus musculus GN=Git1 PE=1 SV=1	Q68FF6|GIT1_MOUSE	Q68FF6	85	TRUE	7	6.30423	0.900605	-0.151034	0.779813	10	8	3	0	6	5	7.9127		9	7	3	0	6	5	7
Aspartate aminotransferase, mitochondrial OS=Mus musculus GN=Got2 PE=1 SV=1	P05202|AATM_MOUSE	P05202	47		0.666667	1.33333	2	1	0.518519	0	0	2	0	2	2	0		0	0	2	0	2	2	0
ATP synthase F(0) complex subunit B1, mitochondrial OS=Mus musculus GN=Atp5f1 PE=1 SV=1	Q9CQQ7|AT5F1_MOUSE	Q9CQQ7	29		0	3.00333	NF-V	NF-V	1.23183e-06	0	0	0	0	3.01	3	3		0	0	0	0	2	2	2
ATP synthase subunit alpha, mitochondrial OS=Mus musculus GN=Atp5a1 PE=1 SV=1	Q03265|ATPA_MOUSE	Q03265	60		18.6667	20.3333	1.08929	0.123382	0.687504	21	17	18	5	14	21	26		16	11	15	5	12	15	18
ATP synthase subunit beta, mitochondrial OS=Mus musculus GN=Atp5b PE=1 SV=2	P56480|ATPB_MOUSE	P56480	56		2.33333	5.66667	2.42857	1.28011	0.0217245	2	2	3	0	5	7	5		2	2	3	0	4	6	5
ATP synthase subunit gamma OS=Mus musculus GN=Atp5c1 PE=1 SV=1	Q8C2Q8|Q8C2Q8_MOUSE	Q8C2Q8	30		6.33333	6.66667	1.05263	0.0740006	0.881912	6	5	8	0	9	8	3		5	4	5	0	7	8	3
ATP synthase subunit O, mitochondrial OS=Mus musculus GN=Atp5o PE=1 SV=1	Q9DB20|ATPO_MOUSE	Q9DB20	23	TRUE	2.7917	6.25007	2.2388	1.16273	0.0382346	3.5859	1.7922	2.997	0	4.5844	6.5829	7.5829		2	1	3	0	3	5	6
ATPase Asna1 OS=Mus musculus GN=Asna1 PE=1 SV=2	O54984|ASNA_MOUSE	O54984	39	TRUE	6.33333	5.66057	0.893774	-0.162019	0.534762	8	6	5	0	5	6	5.9817		6	5	3	0	4	4	3
ATP-dependent 6-phosphofructokinase, liver type OS=Mus musculus GN=Pfkl PE=1 SV=4	P12382|PFKAL_MOUSE	P12382	85	TRUE	1.30247	1.95953	1.50448	0.589264	0.728637	0	3.9074	0	0	0	1.7685	4.1101		0	2	0	0	0	1	3
ATP-dependent 6-phosphofructokinase, muscle type OS=Mus musculus GN=Pfkm PE=1 SV=3	P47857|PFKAM_MOUSE	P47857	85	TRUE	5.1234	6.81327	1.32983	0.411245	0.364596	4.4801	3.9166	6.9735	0	6.41	4.7334	9.2964		0	0	1	0	1	1	1
ATP-dependent 6-phosphofructokinase, platelet type OS=Mus musculus GN=Pfkp PE=1 SV=1	Q9WUA3|PFKAP_MOUSE	Q9WUA3	85	TRUE	5.04027	7.37707	1.46363	0.549547	0.340448	4.8473	2.8473	7.4262	0	5.2315	6.1947	10.705		2	1	4	0	4	4	6
ATP-dependent RNA helicase A OS=Mus musculus GN=Dhx9 PE=1 SV=1	A0A087WPL5|A0A087WPL5_MOUSE	A0A087WPL5	150	TRUE	4.1868	4.82673	1.15285	0.205199	0.619639	4.8316	2.8972	4.8316	0	2.8594	5.7799	5.8409		0	0	0	0	0	0	0
Band 4.1-like protein 1 (Fragment) OS=Mus musculus GN=Epb41l1 PE=1 SV=1	E9PV14|E9PV14_MOUSE	E9PV14	117	TRUE	6.948	3.57873	0.515074	-0.957149	0.0361255	6.1174	6.1174	8.6092	0	3.8094	2.7141	4.2127		1	1	0	0	2	0	0
Band 4.1-like protein 1 OS=Mus musculus GN=Epb41l1 PE=1 SV=1	A2AUK5|A2AUK5_MOUSE	A2AUK5	98	TRUE	3.0697	1.9712	0.642147	-0.639024	0.601562	3.7937	0	5.4154	0	3.555	0	2.3586		0	0	0	0	0	0	0
Band 4.1-like protein 2 OS=Mus musculus GN=Epb41l2 PE=1 SV=2	O70318|E41L2_MOUSE	O70318	110	TRUE	1.2363	0.4121	0.333333	-1.58496	0.183503	1.2363	1.2363	1.2363	0	0	0	1.2363		1	1	1	0	0	0	1
Beta-globin OS=Mus musculus GN=Hbbt1 PE=1 SV=1	A8DUK4|A8DUK4_MOUSE	A8DUK4	16	TRUE	1.93767	2.0669	1.0667	0.0931482	0.829682	1.6122	1.6122	2.5886	0	1.6122	1.6122	2.9763		1	1	1	0	1	1	2
Beta-soluble NSF attachment protein OS=Mus musculus GN=Napb PE=1 SV=2	P28663|SNAB_MOUSE	P28663	34		0.666667	1.33333	2	1	0.518519	0	0	2	0	2	2	0		0	0	2	0	2	2	0
BTB/POZ domain-containing protein KCTD12 OS=Mus musculus GN=Kctd12 PE=1 SV=1	A0A0R4J2B2|A0A0R4J2B2_MOUSE	A0A0R4J2B2	36	TRUE	2.528	1	0.39557	-1.338	0.41729	4.584	0	3	0	0	3	0		3	0	3	0	0	2	0
BTB/POZ domain-containing protein KCTD16 OS=Mus musculus GN=Kctd16 PE=1 SV=2	Q5DTY9|KCD16_MOUSE	Q5DTY9	49	TRUE	8.44933	3.66667	0.433959	-1.20437	0.280674	14.348	3	8	0	5	3	3		7	3	7	0	4	3	2
Calcium/calmodulin-dependent protein kinase type II subunit alpha OS=Mus musculus GN=Camk2a PE=1 SV=2	P11798|KCC2A_MOUSE	P11798	54	TRUE	32.0447	16.3103	0.508987	-0.974298	0.000292553	32.159	30.509	33.466	7.9416	15.262	16.608	17.061		15	12	14	4	7	9	10
Calcium/calmodulin-dependent protein kinase type II subunit beta OS=Mus musculus GN=Camk2b PE=1 SV=2	P28652|KCC2B_MOUSE	P28652	60	TRUE	6.9137	5.0611	0.732039	-0.450007	0.221889	7.7106	6.0826	6.9479	0	4.492	3.5448	7.1465		1	1	1	0	0	1	1
Calcium-binding mitochondrial carrier protein Aralar1 OS=Mus musculus GN=Slc25a12 PE=1 SV=1	Q8BH59|CMC1_MOUSE	Q8BH59	75	TRUE	6.66667	5.90547	0.88582	-0.174915	0.649891	9	5	6	0	4.8582	7.8582	5		6	5	5	0	3	5	5
Calcium-dependent secretion activator 1 OS=Mus musculus GN=Cadps PE=1 SV=1	K4DI76|K4DI76_MOUSE	K4DI76	153	TRUE	1.63227	3.05627	1.87241	0.904894	0.480637	4.8968	0	0	0	2.136	3.9765	3.0563		1	0	0	0	1	1	1
Calcium-transporting ATPase OS=Mus musculus GN=Atp2b2 PE=1 SV=1	F8WHB1|F8WHB1_MOUSE	F8WHB1	137	TRUE	5.42223	9.4089	1.73524	0.795139	0.212879	6.6579	4.0954	5.5134	0	5.9812	8.5805	13.665		1	1	1	0	1	1	1
Calcium-transporting ATPase OS=Mus musculus GN=Atp2b4 PE=1 SV=1	E9Q828|E9Q828_MOUSE	E9Q828	129	TRUE	5.53887	6.4831	1.17047	0.227093	0.729316	7.8659	3.5998	5.1509	0	3.3469	5.4624	10.64		2	0	2	0	0	1	2
Calcium-transporting ATPase type 2C member 1 OS=Mus musculus GN=Atp2c1 PE=1 SV=2	Q80XR2|AT2C1_MOUSE	Q80XR2	100	TRUE	0	1.34507	NF-V	NF-V	0.183503	0	0	0	0	2.0176	0	2.0176		0	0	0	0	0	0	0
Calpain-2 catalytic subunit OS=Mus musculus GN=Capn2 PE=1 SV=4	O08529|CAN2_MOUSE	O08529	80		2.33333	1.33333	0.571429	-0.807355	0.273893	3	2	2	0	0	2	2		2	2	2	0	0	2	2
CaM kinase-like vesicle-associated protein OS=Mus musculus GN=Camkv PE=1 SV=2	Q3UHL1|CAMKV_MOUSE	Q3UHL1	55		7	5.66667	0.809524	-0.304855	0.668551	12	3	6	0	5	5	7		9	3	5	0	5	4	7
Carbonic anhydrase 2 OS=Mus musculus GN=Ca2 PE=1 SV=4	P00920|CAH2_MOUSE	P00920	29		0	1.66667	NF-V	NF-V	0.199359	0	0	0	0	2	3	0		0	0	0	0	2	2	0
Carbonyl reductase [NADPH] 1 OS=Mus musculus GN=Cbr1 PE=1 SV=3	P48758|CBR1_MOUSE	P48758	31	TRUE	0.550567	2.31837	4.21087	2.07412	0.0639531	0	0	1.6517	0	2.6517	1.6517	2.6517		0	0	1	0	1	1	2
CDP-diacylglycerol--inositol 3-phosphatidyltransferase OS=Mus musculus GN=Cdipt PE=1 SV=1	Q8VDP6|CDIPT_MOUSE	Q8VDP6	24		0	1.66667	NF-V	NF-V	0.199359	0	0	0	0	2	3	0		0	0	0	0	2	3	0
Centrosomal protein of 170 kDa OS=Mus musculus GN=Cep170 PE=1 SV=1	H7BX26|H7BX26_MOUSE	H7BX26	174	TRUE	6.10633	5.5387	0.907042	-0.140759	0.826188	9.7288	3.7951	4.7951	0	2.8312	5.4949	8.29		6	1	3	0	1	3	4
Centrosomal protein of 170 kDa protein B OS=Mus musculus GN=Cep170b PE=1 SV=2	Q80U49|C170B_MOUSE	Q80U49	171	TRUE	0	0.890867	NF-V	NF-V	0.183503	0	0	0	0	0	1.3363	1.3363		0	0	0	0	0	1	1
Clathrin heavy chain 1 OS=Mus musculus GN=Cltc PE=1 SV=3	Q68FD5|CLH1_MOUSE	Q68FD5	192	TRUE	11.329	16.645	1.46924	0.555068	0.505072	12.987	7	14	3	6.987	13.987	28.961		10	7	11	3	6	11	19
CLIP-associating protein 2 OS=Mus musculus GN=Clasp2 PE=1 SV=1	Q8BRT1|CLAP2_MOUSE	Q8BRT1	141	TRUE	1.33333	1.62203	1.21653	0.282766	0.865447	4	0	0	0	0	2.8661	2		3	0	0	0	0	2	2
Cofilin-1 OS=Mus musculus GN=Cfl1 PE=1 SV=3	P18760|COF1_MOUSE	P18760	19	TRUE	2.21827	3.8274	1.7254	0.786932	0.0913297	3	1.8274	1.8274	0	4.8274	3.8274	2.8274		2	1	1	0	3	2	2
Coiled-coil domain-containing protein 177 OS=Mus musculus GN=Ccdc177 PE=1 SV=1	Q3UHB8|CC177_MOUSE	Q3UHB8	80		2.00333	0	NF-DZP	NF-DZP	2.76853e-06	2.01	2	2	0	0	0	0		2	2	2	0	0	0	0
Complement C1q subcomponent subunit A OS=Mus musculus GN=C1qa PE=1 SV=2	P98086|C1QA_MOUSE	P98086	26		13.6667	15	1.09756	0.134301	0.630294	16	14	11	10	19	14	12		4	6	4	4	6	4	5
Complement C1q subcomponent subunit B OS=Mus musculus GN=C1qb PE=1 SV=2	P14106|C1QB_MOUSE	P14106	27		12.3333	10.638	0.862541	-0.213336	0.362855	12	12	13	7	10.914	13	8		5	5	5	2	4	6	4
Complement C1q subcomponent subunit C OS=Mus musculus GN=C1qc PE=1 SV=2	Q02105|C1QC_MOUSE	Q02105	26		19.3333	18	0.931034	-0.103093	0.630294	17	22	19	8	17	15	22		6	6	6	4	6	7	6
Complement C3 OS=Mus musculus GN=C3 PE=1 SV=3	P01027|CO3_MOUSE	P01027	186	TRUE	4.00507	3.36513	0.840219	-0.251163	0.251138	3.3384	3.9599	4.7169	0	3.757	3	3.3384		1	2	1	0	1	2	1
Complement C4-B OS=Mus musculus GN=C4b PE=1 SV=3	P01029|CO4B_MOUSE	P01029	193	TRUE	2.1708	3.66667	1.68909	0.756242	0.313267	3.7562	0	2.7562	1.7562	4	4	3		3	0	2	1	2	3	3
Contactin-1 OS=Mus musculus GN=Cntn1 PE=1 SV=1	P12960|CNTN1_MOUSE	P12960	113		0.666667	6.33333	9.5	3.24793	0.0425115	2	0	0	0	4	6	9		2	0	0	0	4	4	8
Creatine kinase B-type OS=Mus musculus GN=Ckb PE=1 SV=1	Q04447|KCRB_MOUSE	Q04447	43		1.66667	1.66667	1	0	1	2	3	0	0	5	0	0		2	3	0	0	5	0	0
Crmp1 protein OS=Mus musculus GN=Crmp1 PE=1 SV=1	Q6P1J1|Q6P1J1_MOUSE	Q6P1J1	74	TRUE	1.96537	4.68783	2.38522	1.25412	0.0367853	1.9629	1.7601	2.1731	0	4.5666	3.7619	5.735		1	1	1	0	2	1	3
Cullin-associated NEDD8-dissociated protein 1 OS=Mus musculus GN=Cand1 PE=1 SV=2	Q6ZQ38|CAND1_MOUSE	Q6ZQ38	136	TRUE	3	7.60933	2.53644	1.34281	0.242813	2	2	5	0	3	7	12.828		2	2	5	0	3	6	12
Cyclin-dependent-like kinase 5 OS=Mus musculus GN=Cdk5 PE=1 SV=1	P49615|CDK5_MOUSE	P49615	33		2.00333	0	NF-DZP	NF-DZP	2.76853e-06	2.01	2	2	0	0	0	0		2	2	2	0	0	0	0
Cytochrome b-c1 complex subunit 1, mitochondrial OS=Mus musculus GN=Uqcrc1 PE=1 SV=2	Q9CZ13|QCR1_MOUSE	Q9CZ13	53		0	3.33333	NF-V	NF-V	0.0634142	0	0	0	0	3	2	5		0	0	0	0	2	2	3
Cytochrome b-c1 complex subunit 2, mitochondrial OS=Mus musculus GN=Uqcrc2 PE=1 SV=1	Q9DB77|QCR2_MOUSE	Q9DB77	48		8	5.66667	0.708333	-0.4975	0.3856	9	4	11	0	4	7	6		8	4	9	0	4	5	5
Cytochrome b-c1 complex subunit 8 OS=Mus musculus GN=Uqcrq PE=1 SV=3	Q9CQ69|QCR8_MOUSE	Q9CQ69	10		2.00333	0	NF-DZP	NF-DZP	2.76853e-06	2.01	2	2	0	0	0	0		2	2	2	0	0	0	0
Cytochrome b-c1 complex subunit Rieske, mitochondrial OS=Mus musculus GN=Uqcrfs1 PE=1 SV=1	Q9CR68|UCRI_MOUSE	Q9CR68	29		0	2	NF-V	NF-V	0.183503	0	0	0	0	0	3	3		0	0	0	0	0	3	2
Cytochrome c oxidase subunit NDUFA4 OS=Mus musculus GN=Ndufa4 PE=1 SV=2	Q62425|NDUA4_MOUSE	Q62425	9		1.66667	3.33333	2	1	0.190798	3	2	0	0	3	3	4		3	2	0	0	3	3	4
Cytoplasmic dynein 1 heavy chain 1 OS=Mus musculus GN=Dync1h1 PE=1 SV=2	Q9JHU4|DYHC1_MOUSE	Q9JHU4	532		2	5.33333	2.66667	1.41504	0.404505	6	0	0	0	0	6	10		5	0	0	0	0	6	10
Cytoplasmic dynein 1 light intermediate chain 2 OS=Mus musculus GN=Dync1li2 PE=1 SV=2	Q6PDL0|DC1L2_MOUSE	Q6PDL0	54		9.33333	11.3333	1.21429	0.280108	0.604988	9	9	10	0	5	13	16		7	7	8	0	4	12	11
Cytoplasmic FMR1-interacting protein 2 (Fragment) OS=Mus musculus GN=Cyfip2 PE=1 SV=1	F6QD74|F6QD74_MOUSE	F6QD74	110	TRUE	1.27527	3.73557	2.92924	1.55053	0.184057	3.8258	0	0	0	2.7777	3.8258	4.6032		0	0	0	0	0	0	0
Cytoplasmic FMR1-interacting protein 2 OS=Mus musculus GN=Cyfip2 PE=1 SV=2	Q5SQX6|CYFP2_MOUSE	Q5SQX6	146	TRUE	1.5431	4.7398	3.07161	1.61899	0.163825	4.6293	0	0	0	3.1	5.2067	5.9127		0	0	0	0	0	0	0
Desmoplakin OS=Mus musculus GN=Dsp PE=1 SV=1	E9Q557|DESP_MOUSE	E9Q557	333		2.66667	5.66667	2.125	1.08746	0.488451	4	4	0	0	0	5	12		2	2	0	0	0	3	8
Destrin OS=Mus musculus GN=Dstn PE=1 SV=3	Q9R0P5|DEST_MOUSE	Q9R0P5	19		0.666667	2	3	1.58496	0.183503	0	0	2	0	2	2	2		0	0	2	0	2	2	2
Diacylglycerol kinase OS=Mus musculus GN=Dgkd PE=1 SV=1	E9PUQ8|E9PUQ8_MOUSE	E9PUQ8	135	TRUE	2.97863	2.62393	0.880919	-0.182919	0.834146	4	1.9359	3	0	0	3	4.8718		4	1	3	0	0	3	3
Diacylglycerol kinase OS=Mus musculus GN=Dgkh PE=1 SV=1	D3YXJ0|D3YXJ0_MOUSE	D3YXJ0	127		1	2	2	1	0.42265	3	0	0	0	2	2	2		3	0	0	0	2	2	2
Dihydrolipoyl dehydrogenase, mitochondrial OS=Mus musculus GN=Dld PE=1 SV=2	O08749|DLDH_MOUSE	Q2HJF0	54		3	4	1.33333	0.415037	0.731227	6	0	3	0	7	0	5		5	0	3	0	6	0	5
Dihydrolipoyllysine-residue acetyltransferase component of pyruvate dehydrogenase complex, mitochondrial OS=Mus musculus GN=Dlat PE=1 SV=2	Q8BMF4|ODP2_MOUSE	Q8BMF4	68		58.3333	52.3333	0.897143	-0.15659	0.460379	62	52	61	2	40	61	56		22	20	20	2	17	19	17
Dihydrolipoyllysine-residue succinyltransferase component of 2-oxoglutarate dehydrogenase complex, mitochondrial OS=Mus musculus GN=Dlst PE=1 SV=1	Q9D2G2|ODO2_MOUSE	Q9D2G2	49		11.6667	9.66667	0.828571	-0.271302	0.438305	12	8	15	0	10	8	11		8	7	11	0	8	7	8
Dihydropyrimidinase-related protein 2 OS=Mus musculus GN=Dpysl2 PE=1 SV=2	O08553|DPYL2_MOUSE	O08553	62	TRUE	17.9607	19.9383	1.11011	0.150704	0.687705	23.618	10.856	19.408	5	14.886	22.62	22.309		13	6	10	3	6	8	9
Dihydropyrimidinase-related protein 5 OS=Mus musculus GN=Dpysl5 PE=1 SV=1	Q9EQF6|DPYL5_MOUSE	Q9EQF6	62		1.66667	4.33333	2.6	1.37851	0.0796756	2	0	3	0	4	4	5		2	0	3	0	4	4	5
DmX-like protein 2 (Fragment) OS=Mus musculus GN=Dmxl2 PE=1 SV=1	F6RYL8|F6RYL8_MOUSE	F6RYL8	249		0	2.33333	NF-V	NF-V	0.249521	0	0	0	0	0	2	5		0	0	0	0	0	2	5
D-tyrosyl-tRNA(Tyr) deacylase 1 OS=Mus musculus GN=Dtd1 PE=1 SV=2	Q9DD18|DTD1_MOUSE	Q9DD18	23		4.66667	5.33333	1.14286	0.192645	0.581288	5	6	3	0	4	6	6		4	3	3	0	4	5	5
Dynamin-1 OS=Mus musculus GN=Dnm1 PE=1 SV=1	A0A0J9YUN4|A0A0J9YUN4_MOUSE	A0A0J9YUN4	97	TRUE	12.07	16.4287	1.36112	0.44479	0.166778	10.808	11.669	13.733	4.9762	13.785	14.854	20.647		8	6	10	4	9	9	12
Dynamin-3 OS=Mus musculus GN=Dnm3 PE=1 SV=1	Q8BZ98|DYN3_MOUSE	Q8BZ98	97	TRUE	0.381267	0.8095	2.12319	1.08623	0.485437	1.1438	0	0	0	1.1438	0	1.2847		1	0	0	0	1	0	1
EH domain-containing protein 1 OS=Mus musculus GN=Ehd1 PE=1 SV=1	Q9WVK4|EHD1_MOUSE	Q9WVK4	61	TRUE	12.1673	15.8447	1.30224	0.380992	0.439932	13.163	5.1918	18.147	0	13.928	14.898	18.708		8	3	11	0	9	9	14
EH domain-containing protein 3 OS=Mus musculus GN=Ehd3 PE=1 SV=2	Q9QXY6|EHD3_MOUSE	Q9QXY6	61	TRUE	0.9858	4.96653	5.03807	2.33287	0.0049613	1.153	0	1.8044	0	5.4289	5.4172	4.0535		0	0	1	0	3	3	2
EH domain-containing protein 4 OS=Mus musculus GN=Ehd4 PE=1 SV=1	Q9EQP2|EHD4_MOUSE	Q9EQP2	61	TRUE	3.19957	8.9319	2.7916	1.48109	0.114794	4.6397	0	4.959	0	5.5987	7.959	13.238		4	0	4	0	4	7	9
ELAV-like protein 1 OS=Mus musculus GN=Elavl1 PE=1 SV=2	P70372|ELAV1_MOUSE	P70372	36	TRUE	16.9167	10.25	0.605909	-0.722826	0.115518	22	15.875	12.875	0	7.8749	11.875	11		14	8	11	0	5	9	8
ELAV-like protein OS=Mus musculus GN=Elavl2 PE=1 SV=2	Q80UJ0|Q80UJ0_MOUSE	Q80UJ0	38	TRUE	1.40827	0	NF-DZP	NF-DZP	0.0547572	2.0933	1.0139	1.1176	0	0	0	0		1	1	1	0	0	0	0
ES1 protein homolog, mitochondrial OS=Mus musculus GN=D10Jhu81e PE=1 SV=1	Q9D172|ES1_MOUSE	Q9D172	28		1.33333	2	1.5	0.584963	0.612748	2	0	2	0	3	0	3		2	0	2	0	3	0	3
Eukaryotic translation initiation factor 3 subunit B OS=Mus musculus GN=Eif3b PE=1 SV=1	Q8JZQ9|EIF3B_MOUSE	Q8JZQ9	91	TRUE	5	4	0.8	-0.321928	0.617374	7	2	6	0	3	3	6		5	2	6	0	3	3	6
Eukaryotic translation initiation factor 3 subunit C OS=Mus musculus GN=Eif3c PE=1 SV=1	Q8R1B4|EIF3C_MOUSE	Q8R1B4	106		2	2.66667	1.33333	0.415037	0.612748	3	0	3	0	2	2	4		3	0	3	0	2	2	4
Eukaryotic translation initiation factor 3 subunit I OS=Mus musculus GN=Eif3i PE=1 SV=1	Q9QZD9|EIF3I_MOUSE	Q9QZD9	36		1.66667	1.33333	0.8	-0.321928	0.779107	2	3	0	0	0	2	2		2	3	0	0	0	2	2
Eukaryotic translation initiation factor 3 subunit J-A OS=Mus musculus GN=Eif3j1 PE=2 SV=1	Q3UGC7|EI3JA_MOUSE	Q3UGC7	29	TRUE	10.6358	16.2413	1.52704	0.610742	0.0809981	12.045	9.4994	10.363	0	17.817	18.408	12.499		2	0	0	0	2	2	2
Excitatory amino acid transporter 1 OS=Mus musculus GN=Slc1a3 PE=1 SV=2	P56564|EAA1_MOUSE	P56564	60	TRUE	6.56663	7.59997	1.15736	0.210839	0.71833	6	6	7.6999	0	3	8.3999	11.4		4	3	4	0	3	4	5
Excitatory amino acid transporter 2 OS=Mus musculus GN=Slc1a2 PE=1 SV=1	P43006|EAA2_MOUSE	P43006	62	TRUE	14.5447	18.941	1.30226	0.381022	0.16193	14.393	14.86	14.381	0	15.884	22.783	18.156		1	0	1	0	1	1	1
Exportin-2 OS=Mus musculus GN=Cse1l PE=1 SV=1	Q9ERK4|XPO2_MOUSE	Q9ERK4	110	TRUE	2.97453	5.28877	1.77802	0.830268	0.178889	2.9618	2	3.9618	0	3	6.9236	5.9427		1	2	2	0	3	3	3
Fascin OS=Mus musculus GN=Fscn1 PE=1 SV=4	Q61553|FSCN1_MOUSE	Q61553	55	TRUE	0.666667	2.73647	4.1047	2.03728	0.101693	2	0	0	0	4.1047	2.4031	1.7016		2	0	0	0	2	1	1
Fatty acid synthase OS=Mus musculus GN=Fasn PE=1 SV=2	P19096|FAS_MOUSE	P19096	272		3	5	1.66667	0.736966	0.568377	2	2	5	0	0	5	10		2	2	5	0	0	5	9
FERM, RhoGEF and pleckstrin domain-containing protein 1 OS=Mus musculus GN=Farp1 PE=1 SV=1	F8VPU2|FARP1_MOUSE	F8VPU2	119		2	1.33333	0.666667	-0.584963	0.42265	2	2	2	0	0	2	2		2	2	2	0	0	2	2
Fibronectin OS=Mus musculus GN=Fn1 PE=1 SV=4	P11276|FINC_MOUSE	P11276	273	TRUE	0.666667	4.66667	7	2.80735	0.0589877	2	0	0	0	4	3	7		2	0	0	0	3	3	6
Fructose-bisphosphate aldolase A OS=Mus musculus GN=Aldoa PE=1 SV=2	P05064|ALDOA_MOUSE	P05064	39	TRUE	6.11183	7.36277	1.20467	0.268643	0.615752	10.246	3.3482	4.7413	0	6.9068	6.9095	8.272		0	0	0	0	1	1	0
Fructose-bisphosphate aldolase C OS=Mus musculus GN=Aldoc PE=1 SV=4	P05063|ALDOC_MOUSE	P05063	39	TRUE	3.33333	2	0.6	-0.736966	0.414056	3	2	5	0	4	2	0		3	2	4	0	3	2	0
Gamma-aminobutyric acid (GABA-A) receptor, subunit beta 3, isoform CRA_b OS=Mus musculus GN=Gabrb3 PE=1 SV=1	Q8C446|Q8C446_MOUSE	Q8C446	54	TRUE	0	6.27493	NF-V	NF-V	0.225456	0	0	0	0	6.2728	0	12.552		0	0	0	0	0	0	1
Gamma-aminobutyric acid receptor subunit alpha-1 OS=Mus musculus GN=Gabra1 PE=1 SV=1	P62812|GBRA1_MOUSE	P62812	52	TRUE	84.6693	84.066	0.992874	-0.0103171	0.949901	89.035	77.803	87.17	0	68.041	90.669	93.488		16	12	15	0	15	16	17
Gamma-aminobutyric acid receptor subunit alpha-2 OS=Mus musculus GN=Gabra2 PE=1 SV=1	P26048|GBRA2_MOUSE	P26048	51	TRUE	13.9093	14.3017	1.02821	0.04013	0.893586	14.11	12.765	14.853	0	10.168	13.777	18.96		5	5	6	0	5	5	5
Gamma-aminobutyric acid receptor subunit alpha-3 OS=Mus musculus GN=Gabra3 PE=1 SV=1	P26049|GBRA3_MOUSE	P26049	55	TRUE	16.3347	29.1523	1.78469	0.835674	0.136963	17.92	14.333	16.751	0	19.73	29.231	38.496		10	9	10	0	9	13	15
Gamma-aminobutyric acid receptor subunit alpha-4 OS=Mus musculus GN=Gabra4 PE=2 SV=1	Q9D6F4|GBRA4_MOUSE	Q9D6F4	61	TRUE	1.14197	1.6173	1.41624	0.502067	0.567742	1.0852	2.3407	0	0	1.2556	2.1704	1.4259		1	2	0	0	1	2	1
Gamma-aminobutyric acid receptor subunit alpha-5 OS=Mus musculus GN=Gabra5 PE=1 SV=1	Q8BHJ7|GBRA5_MOUSE	Q8BHJ7	52	TRUE	7.6767	12.6647	1.64975	0.722251	0.0567319	8.6739	7.5489	6.8073	0	10.596	12.04	15.358		4	4	4	0	6	3	4
Gamma-aminobutyric acid receptor subunit beta-1 OS=Mus musculus GN=Gabrb1 PE=1 SV=1	P50571|GBRB1_MOUSE	P50571	54	TRUE	33.9017	27.4243	0.808938	-0.3059	0.339365	42.624	25.377	33.704	0	21.747	28.754	31.772		5	2	4	0	3	5	5
Gamma-aminobutyric acid receptor subunit beta-3 OS=Mus musculus GN=Gabrb3 PE=2 SV=1	P63080|GBRB3_MOUSE	P63080	54	TRUE	29.2647	41.6633	1.42367	0.509618	0.201733	30.176	27.643	29.975	0	30.182	41.591	53.217		1	2	2	0	1	3	3
Gamma-aminobutyric acid type B receptor subunit 2 OS=Mus musculus GN=Gabbr2 PE=1 SV=2	Q80T41|GABR2_MOUSE	Q80T41	106		6.33333	5.33333	0.842105	-0.247928	0.804424	11	5	3	0	0	6	10		6	4	2	0	0	3	7
Ganglioside-induced differentiation-associated protein 1 OS=Mus musculus GN=Gdap1 PE=1 SV=1	O88741|GDAP1_MOUSE	O88741	41		0	1.33333	NF-V	NF-V	0.183503	0	0	0	0	2	2	0		0	0	0	0	2	2	0
Glutathione S-transferase Mu 5 OS=Mus musculus GN=Gstm5 PE=1 SV=1	P48774|GSTM5_MOUSE	P48774	27	TRUE	0.666667	3.32987	4.9948	2.32043	0.0778278	0	2	0	0	3	2	4.9896		0	2	0	0	3	2	4
Glyceraldehyde-3-phosphate dehydrogenase OS=Mus musculus GN=Gapdh PE=1 SV=1	A0A0A0MQF6|A0A0A0MQF6_MOUSE	A0A0A0MQF6	39	TRUE	11.5068	14.9497	1.2992	0.377622	0.132174	9.7385	10.417	14.365	3.8384	15.204	14.22	15.425		5	2	6	2	3	4	6
Glycogen phosphorylase, brain form OS=Mus musculus GN=Pygb PE=1 SV=3	Q8CI94|PYGB_MOUSE	Q8CI94	97	TRUE	2.6537	2.32037	0.874389	-0.193652	0.797171	4.6537	1.6537	1.6537	0	1.6537	1.6537	3.6537		4	1	1	0	1	1	3
Glypican-1 OS=Mus musculus GN=Gpc1 PE=1 SV=1	Q9QZF2|GPC1_MOUSE	Q9QZF2	61		4.66667	7.33333	1.57143	0.652077	0.206526	5	3	6	0	5	7	10		4	3	5	0	5	7	8
Golgi apparatus protein 1 OS=Mus musculus GN=Glg1 PE=1 SV=1	Q61543|GSLG1_MOUSE	Q61543	134	TRUE	0	2.2892	NF-V	NF-V	0.251778	0	0	0	0	0	1.9338	4.9338		0	0	0	0	0	1	4
GRAM domain-containing protein 1B OS=Mus musculus GN=Gramd1b PE=1 SV=1	D3YWR0|D3YWR0_MOUSE	D3YWR0	88	TRUE	6.6201	11.3916	1.72076	0.78305	0.240395	5.8689	4.1151	9.8763	0	6.6919	10.915	16.568		0	0	0	0	0	0	0
GTP-binding nuclear protein Ran OS=Mus musculus GN=Ran PE=1 SV=3	P62827|RAN_MOUSE	P62827	24	TRUE	3.8574	3.8574	1	0	1	4.8396	2.893	3.8396	0	3.8396	3.8396	3.893		1	1	1	0	1	1	2
GTP-binding protein Di-Ras2 OS=Mus musculus GN=Diras2 PE=1 SV=1	Q5PR73|DIRA2_MOUSE	Q5PR73	22		2	1.66667	0.833333	-0.263034	0.741801	2	2	2	0	0	2	3		2	2	2	0	0	2	3
Guanine nucleotide-binding protein G(i) subunit alpha-1 OS=Mus musculus GN=Gnai1 PE=1 SV=1	B2RSH2|GNAI1_MOUSE	B2RSH2	40	TRUE	1.88707	2.50133	1.32551	0.406552	0.256499	1.8306	1.2769	2.5537	0	2.0963	3.011	2.3967		1	1	1	0	1	2	1
Guanine nucleotide-binding protein G(I)/G(S)/G(T) subunit beta-1 OS=Mus musculus GN=Gnb1 PE=1 SV=3	P62874|GBB1_MOUSE	P62874	37	TRUE	5.54383	1.0649	0.192087	-2.38017	0.0393592	4.8441	5.5927	6.1947	0	0	3.1947	0		2	2	1	0	0	1	0
Guanine nucleotide-binding protein G(I)/G(S)/G(T) subunit beta-2 OS=Mus musculus GN=Gnb2 PE=1 SV=1	E9PWM7|E9PWM7_MOUSE	E9PWM7	26	TRUE	0.822567	0	NF-DZP	NF-DZP	0.185128	0	1.3118	1.1559	0	0	0	0		0	1	1	0	0	0	0
Guanine nucleotide-binding protein G(o) subunit alpha OS=Mus musculus GN=Gnao1 PE=1 SV=3	P18872|GNAO_MOUSE	P18872	40	TRUE	7.45987	3.92903	0.526689	-0.924975	0.223475	5.9224	8.4706	7.9866	0	4.7834	7.0037	0		0	0	0	0	0	0	0
Guanylate cyclase soluble subunit beta-1 OS=Mus musculus GN=Gucy1b3 PE=1 SV=1	O54865|GCYB1_MOUSE	O54865	71		7	11.3333	1.61905	0.695145	0.20563	6	6	9	0	10	8	16		6	6	8	0	6	7	10
Heat shock 70 kDa protein 12A OS=Mus musculus GN=Hspa12a PE=1 SV=1	Q8K0U4|HS12A_MOUSE	Q8K0U4	75	TRUE	0	3.6252	NF-V	NF-V	0.21063	0	0	0	0	0	4	6.8756		0	0	0	0	0	4	5
Heat shock cognate 71 kDa protein OS=Mus musculus GN=Hspa8 PE=1 SV=1	P63017|HSP7C_MOUSE	P63017	71	TRUE	11.44	20.822	1.8201	0.864022	0.0960594	9.98	11.657	12.683	2.8246	16.267	19.021	27.178		4	5	4	2	7	8	10
Heat shock protein HSP 90-alpha OS=Mus musculus GN=Hsp90aa1 PE=1 SV=4	P07901|HS90A_MOUSE	P07901	85	TRUE	3.5229	5.4456	1.54577	0.628327	0.0528663	3.3916	3.2045	3.9726	0	5.9726	4.3741	5.9901		1	2	2	0	4	2	4
Heat shock protein HSP 90-beta OS=Mus musculus GN=Hsp90ab1 PE=1 SV=3	P11499|HS90B_MOUSE	P11499	83	TRUE	5.76693	7.09203	1.22978	0.298395	0.537088	8.5649	4.7955	3.9404	0	5.9404	5.5389	9.7968		4	3	1	0	3	2	6
Hemoglobin subunit epsilon-Y2 OS=Mus musculus GN=Hbb-y PE=1 SV=2	P02104|HBE_MOUSE	P02104	16	TRUE	0.444433	0.888867	2	1	0.518519	0	0	1.3333	0	1.3333	1.3333	0		0	0	1	0	1	1	0
Heterogeneous nuclear ribonucleoprotein A0 OS=Mus musculus GN=Hnrnpa0 PE=1 SV=1	Q9CX86|ROA0_MOUSE	Q9CX86	31		1	2.66667	2.66667	1.41504	0.232151	0	0	3	0	3	3	2		0	0	3	0	3	3	2
Heterogeneous nuclear ribonucleoprotein A1 OS=Mus musculus GN=Hnrnpa1 PE=1 SV=2	P49312|ROA1_MOUSE	P49312	34		3.66667	1.33333	0.363636	-1.45943	0.0685871	3	5	3	0	2	2	0		3	5	3	0	2	2	0
Heterogeneous nuclear ribonucleoprotein A3 OS=Mus musculus GN=Hnrnpa3 PE=1 SV=1	Q8BG05|ROA3_MOUSE	Q8BG05	40	TRUE	6.0478	2.37607	0.392881	-1.34784	0.0848067	7.1531	7.04	3.9503	0	3.1779	3.9503	0		2	0	0	0	0	0	0
Heterogeneous nuclear ribonucleoprotein M OS=Mus musculus GN=Hnrnpm PE=1 SV=3	Q9D0E1|HNRPM_MOUSE	Q9D0E1	78	TRUE	2.4618	0.6423	0.260907	-1.93839	0.124204	3.8149	1.9269	1.6436	0	1.9269	0	0		0	0	0	0	0	0	0
Heterogeneous nuclear ribonucleoprotein R OS=Mus musculus GN=Hnrnpr PE=1 SV=1	Q8VHM5|Q8VHM5_MOUSE	Q8VHM5	71	TRUE	1.15883	1.15883	1	0	1	1.5906	0	1.8859	0	1.5906	1.8859	0		1	0	1	0	1	1	0
Heterogeneous nuclear ribonucleoprotein U OS=Mus musculus GN=Gm28062 PE=4 SV=1	G3XA10|G3XA10_MOUSE	G3XA10	87	TRUE	8.33333	14	1.68	0.748461	0.128912	10	4	11	2	12	12	18		7	4	8	2	9	10	13
Heterogeneous nuclear ribonucleoproteins A2/B1 OS=Mus musculus GN=Hnrnpa2b1 PE=1 SV=2	O88569|ROA2_MOUSE	O88569	37	TRUE	7.8385	4.4468	0.567302	-0.81781	0.151576	7.5053	5.6702	10.34	3.8351	4.6702	6.6702	2		5	4	6	3	3	5	2
Hexokinase-1 OS=Mus musculus GN=Hk1 PE=1 SV=3	P17710|HXK1_MOUSE	P17710	108	TRUE	19.126	15.1434	0.791769	-0.336849	0.373927	17.647	14.918	24.813	1.8954	16.815	9.9191	18.696		11	13	14	1	13	8	11
Ig gamma-1 chain C region secreted form (Fragment) OS=Mus musculus GN=Ighg1 PE=1 SV=1	A0A0A6YWR2|A0A0A6YWR2_MOUSE	A0A0A6YWR2	43	TRUE	2.97653	6.5459	2.19917	1.13696	0.270882	3.7789	1.1859	3.9648	0	3.7789	4.5578	11.301		1	0	1	0	1	1	1
Ig gamma-1 chain C region, membrane-bound form OS=Mus musculus GN=Ighg1 PE=1 SV=2	P01869|IGH1M_MOUSE	P01869	43	TRUE	1.48073	3.38023	2.28281	1.19081	0.441449	1.407	0	3.0352	0	0	3.4422	6.6985		1	0	1	0	0	1	1
Ig gamma-2B chain C region OS=Mus musculus GN=Igh-3 PE=1 SV=3	P01867|IGG2B_MOUSE	P01867	44	TRUE	2.64583	0	NF-DZP	NF-DZP	0.269319	5.9479	0	1.9896	4.9479	0	0	0		1	0	1	0	0	0	0
Ig mu chain C region (Fragment) OS=Mus musculus GN=Ighm PE=1 SV=1	A0A075B5P6|A0A075B5P6_MOUSE	A0A075B5P6	50		2.66667	5	1.875	0.906891	0.264695	5	0	3	0	4	4	7		3	0	3	0	4	4	5
Importin-7 OS=Mus musculus GN=Ipo7 PE=1 SV=2	Q9EPL8|IPO7_MOUSE	Q9EPL8	119		4.66667	8.33333	1.78571	0.836501	0.368838	6	3	5	0	3	8	14		5	3	4	0	2	5	8
Inter-alpha-trypsin inhibitor heavy chain H2 OS=Mus musculus GN=Itih2 PE=1 SV=1	Q61703|ITIH2_MOUSE	Q61703	106	TRUE	2.9386	2.8158	0.958211	-0.0615841	0.888043	2	2.8158	4	0	1.8158	2.8158	3.8158		2	2	3	0	1	2	2
Isocitrate dehydrogenase [NAD] subunit alpha, mitochondrial OS=Mus musculus GN=Idh3a PE=1 SV=1	Q9D6R2|IDH3A_MOUSE	Q9D6R2	40	TRUE	0.418367	1.7126	4.09354	2.03335	0.278188	1.2551	0	0	0	2.8827	2.2551	0		0	0	0	0	1	1	0
Isocitrate dehydrogenase [NAD] subunit gamma 1, mitochondrial OS=Mus musculus GN=Idh3g PE=1 SV=1	P70404|IDHG1_MOUSE	P70404	43		2.33333	1	0.428571	-1.22239	0.443305	3	0	4	0	0	3	0		2	0	3	0	0	3	0
Isocitrate dehydrogenase [NAD] subunit, mitochondrial OS=Mus musculus GN=Idh3b PE=1 SV=1	Q91VA7|Q91VA7_MOUSE	Q91VA7	42		6	5.66667	0.944444	-0.0824622	0.870619	6	3	9	0	5	7	5		4	3	4	0	4	4	4
Isoform 1 of Cell division control protein 42 homolog OS=Mus musculus GN=Cdc42	P60766-1|CDC42_MOUSE	P60766-1	21	TRUE	0.6667	1.8334	2.74996	1.45941	0.217663	2.0001	0	0	0	2.0001	2.0001	1.5		1	0	0	0	1	1	1
Isoform 1 of Kinesin-like protein KIF2A OS=Mus musculus GN=Kif2a	P28740-1|KIF2A_MOUSE	P28740-1	81	TRUE	0.666667	1.66667	2.5	1.32193	0.420396	0	0	2	0	0	2	3		0	0	2	0	0	2	3
Isoform 1 of RNA-binding protein Raly OS=Mus musculus GN=Raly	Q64012-2|RALY_MOUSE	Q64012-2	31		2	1.66667	0.833333	-0.263034	0.741801	2	2	2	0	2	3	0		2	2	2	0	2	3	0
Isoform 2 of 2-oxoglutarate dehydrogenase, mitochondrial OS=Mus musculus GN=Ogdh	Q60597-2|ODO1_MOUSE	Q60597-2	115	TRUE	9.0912	11.6312	1.27939	0.355453	0.544985	9.6548	3.6548	13.964	2	8.3095	10.31	16.274		6	3	8	2	5	7	8
Isoform 2 of 4F2 cell-surface antigen heavy chain OS=Mus musculus GN=Slc3a2	P10852-2|4F2_MOUSE	P10852-2	62	TRUE	0	2.03873	NF-V	NF-V	0.183503	0	0	0	0	0	3.0581	3.0581		0	0	0	0	0	0	0
Isoform 2 of Actin filament-associated protein 1-like 2 OS=Mus musculus GN=Afap1l2	Q5DTU0-2|AF1L2_MOUSE	Q5DTU0-2	94	TRUE	0	1.06307	NF-V	NF-V	0.183503	0	0	0	0	0	1.5946	1.5946		0	0	0	0	0	1	1
Isoform 2 of Ankyrin-2 OS=Mus musculus GN=Ank2	Q8C8R3-2|ANK2_MOUSE	Q8C8R3-2	429	TRUE	0.998567	2.93017	2.93437	1.55305	0.455066	2.9957	0	0	0	0	1.9979	6.7926		2	0	0	0	0	2	4
Isoform 2 of AP2-associated protein kinase 1 OS=Mus musculus GN=Aak1	Q3UHJ0-2|AAK1_MOUSE	Q3UHJ0-2	95		2.66667	2.33333	0.875	-0.192645	0.861812	4	0	4	0	0	4	3		4	0	4	0	0	4	3
Isoform 2 of Arf-GAP with GTPase, ANK repeat and PH domain-containing protein 2 OS=Mus musculus GN=Agap2	Q3UHD9-2|AGAP2_MOUSE	Q3UHD9-2	122		2.33333	1.66667	0.714286	-0.485427	0.763392	3	0	4	0	0	0	5		3	0	3	0	0	0	5
Isoform 2 of Calcium/calmodulin-dependent protein kinase type II subunit gamma OS=Mus musculus GN=Camk2g	Q923T9-2|KCC2G_MOUSE	Q923T9-2	58	TRUE	3.3163	3.65187	1.10119	0.13906	0.868656	3.937	0	6.0119	0	3.0989	3.3736	4.4831		2	0	2	0	2	2	2
Isoform 2 of Cytochrome c1, heme protein, mitochondrial OS=Mus musculus GN=Cyc1	Q9D0M3-2|CY1_MOUSE	Q9D0M3-2	29		5	1.33333	0.266667	-1.90689	0.107586	7	5	3	0	0	4	0		3	4	3	0	0	4	0
Isoform 2 of Dedicator of cytokinesis protein 7 OS=Mus musculus GN=Dock7	Q8R1A4-2|DOCK7_MOUSE	Q8R1A4-2	241	TRUE	1.1632	0	NF-DZP	NF-DZP	0.183503	1.7448	0	1.7448	0	0	0	0		1	0	1	0	0	0	0
Isoform 2 of Disks large homolog 4 OS=Mus musculus GN=Dlg4	Q62108-2|DLG4_MOUSE	Q62108-2	85	TRUE	1.51153	1.92773	1.27535	0.350893	0.779655	1.9375	0	2.5971	0	1.8457	0	3.9375		1	0	2	0	1	0	2
Isoform 2 of F-actin-capping protein subunit beta OS=Mus musculus GN=Capzb	P47757-2|CAPZB_MOUSE	P47757-2	31		0	1.66667	NF-V	NF-V	0.199359	0	0	0	0	2	0	3		0	0	0	0	2	0	3
Isoform 2 of Gamma-aminobutyric acid receptor subunit beta-2 OS=Mus musculus GN=Gabrb2	P63137-2|GBRB2_MOUSE	P63137-2	55	TRUE	41.0473	49.4857	1.20558	0.269722	0.380283	48.899	33.103	41.14	0	35.596	54.383	58.478		0	0	0	0	0	1	1
Isoform 2 of Glycerol-3-phosphate dehydrogenase 1-like protein OS=Mus musculus GN=Gpd1l	Q3ULJ0-2|GPD1L_MOUSE	Q3ULJ0-2	35	TRUE	1	1.66667	1.66667	0.736966	0.643718	0	0	3	0	3	2	0		0	0	3	0	3	2	0
Isoform 2 of Heterogeneous nuclear ribonucleoprotein K OS=Mus musculus GN=Hnrnpk	P61979-2|HNRPK_MOUSE	P61979-2	51	TRUE	7.86733	5.54643	0.704995	-0.504314	0.4105	10.854	6.8204	5.9276	0	5.8913	1.9276	8.8204		7	3	4	0	2	0	5
Isoform 2 of Heterogeneous nuclear ribonucleoprotein Q OS=Mus musculus GN=Syncrip	Q7TMK9-2|HNRPQ_MOUSE	Q7TMK9-2	63	TRUE	4.50783	4.1109	0.911946	-0.13298	0.892184	8.4094	0	5.1141	0	4.4046	2.1141	5.814		6	0	3	0	2	0	2
Isoform 2 of Ig gamma-3 chain C region OS=Mus musculus	P03987-2|IGHG3_MOUSE	P03987-2	36	TRUE	7.67823	5.45233	0.710103	-0.493901	0.760611	13.678	0	9.3567	0	0	0	16.357		4	0	3	0	0	0	5
Isoform 2 of Inositol 1,4,5-trisphosphate receptor type 1 OS=Mus musculus GN=Itpr1	P11881-2|ITPR1_MOUSE	P11881-2	311	TRUE	1.6156	0.6156	0.381035	-1.392	0.397316	2	0	2.8468	0	0	0	1.8468		2	0	2	0	0	0	1
Isoform 2 of LMBR1 domain-containing protein 2 OS=Mus musculus GN=Lmbrd2	Q8C561-2|LMBD2_MOUSE	Q8C561-2	76		20.3333	33.3333	1.63934	0.713119	0.170511	23	13	25	0	23	32	45		9	6	12	0	10	13	14
Isoform 2 of Microtubule-associated protein 1A OS=Mus musculus GN=Map1a	Q9QYR6-2|MAP1A_MOUSE	Q9QYR6-2	325	TRUE	12.0957	16.0837	1.3297	0.411106	0.290849	17.322	11.322	7.643	2.643	14.965	15.643	17.643		14	11	5	2	14	13	14
Isoform 2 of Myotubularin-related protein 5 OS=Mus musculus GN=Sbf1	Q6ZPE2-2|MTMR5_MOUSE	Q6ZPE2-2	211	TRUE	1.97107	2	1.01468	0.0210234	0.98573	2.9132	0	3	2	0	2	4		2	0	2	2	0	2	4
Isoform 2 of NAD-dependent protein deacetylase sirtuin-2 OS=Mus musculus GN=Sirt2	Q8VDQ8-2|SIR2_MOUSE	Q8VDQ8-2	40		4.66667	4.33333	0.928571	-0.106915	0.741521	4	4	6	0	5	5	3		4	3	5	0	3	5	3
Isoform 2 of Neuronal-specific septin-3 OS=Mus musculus GN=Sept3	Q9Z1S5-2|SEPT3_MOUSE	Q9Z1S5-2	39		1.66667	2	1.2	0.263034	0.741801	3	0	2	0	2	2	2		3	0	2	0	2	2	2
Isoform 2 of Sideroflexin-3 OS=Mus musculus GN=Sfxn3	Q91V61-2|SFXN3_MOUSE	Q91V61-2	32	TRUE	5.07313	5.53657	1.09135	0.126115	0.775898	5.6097	3	6.6097	0	4	7.6097	5		4	3	4	0	4	4	5
Isoform 2 of Solute carrier family 12 member 5 OS=Mus musculus GN=Slc12a5	Q91V14-2|S12A5_MOUSE	Q91V14-2	124	TRUE	11.8661	8.87737	0.748128	-0.418642	0.442832	17.379	8.2373	9.982	0	7.2837	6.3764	12.972		5	3	6	0	4	3	5
Isoform 2 of SRC kinase signaling inhibitor 1 OS=Mus musculus GN=Srcin1	Q9QWI6-2|SRCN1_MOUSE	Q9QWI6-2	131	TRUE	0.502867	2.01143	3.99993	1.99998	0.305052	1.5086	0	0	0	2.2629	0	3.7714		0	0	0	0	0	0	0
Isoform 2 of Tomoregulin-1 OS=Mus musculus GN=Tmeff1	Q6PFE7-2|TEFF1_MOUSE	Q6PFE7-2	40		6	12.6667	2.11111	1.078	0.223071	5	7	6	0	5	16	17		5	7	5	0	5	9	10
Isoform 2B of GTPase KRas OS=Mus musculus GN=Kras	P32883-2|RASK_MOUSE	P32883-2	21	TRUE	2.30747	0.689767	0.298928	-1.74213	0.139807	2.4612	2.3919	2.0693	0	0	0	2.0693		1	2	1	0	0	0	1
Isoform 2S of Gamma-aminobutyric acid receptor subunit gamma-2 OS=Mus musculus GN=Gabrg2	P22723-2|GBRG2_MOUSE	P22723-2	54	TRUE	43.4327	58.4213	1.3451	0.427715	0.287533	46.74	41.779	41.779	0	38.67	62.254	74.34		5	5	4	0	4	6	6
Isoform 3 of Calcium/calmodulin-dependent protein kinase type II subunit delta OS=Mus musculus GN=Camk2d	Q6PHZ2-4|KCC2D_MOUSE	Q6PHZ2-4	56	TRUE	1.48477	2.45873	1.65597	0.727679	0.3457	1.8778	0	2.5765	0	1.8994	2.1877	3.2891		1	0	1	0	1	1	2
Isoform 3 of GRAM domain-containing protein 1A OS=Mus musculus GN=Gramd1a	Q8VEF1-3|GRM1A_MOUSE	Q8VEF1-3	77	TRUE	2.5669	3.0712	1.19646	0.258775	0.643712	3.7594	1.9413	2	0	1.8181	4.5774	2.8181		2	1	2	0	1	2	2
Isoform 3 of Interleukin enhancer-binding factor 3 OS=Mus musculus GN=Ilf3	Q9Z1X4-3|ILF3_MOUSE	Q9Z1X4-3	98	TRUE	3	0	NF-DZP	NF-DZP	0.0350987	3	2	4	0	0	0	0		3	2	4	0	0	0	0
Isoform 3 of Neurobeachin OS=Mus musculus GN=Nbea	Q9EPN1-3|NBEA_MOUSE	Q9EPN1-3	323		0	1.33333	NF-V	NF-V	0.183503	0	0	0	0	0	2	2		0	0	0	0	0	2	2
Isoform 3 of Poly(rC)-binding protein 2 OS=Mus musculus GN=Pcbp2	Q61990-3|PCBP2_MOUSE	Q61990-3	37	TRUE	0	1.60803	NF-V	NF-V	0.195163	0	0	0	0	2	2.8241	0		0	0	0	0	2	2	0
Isoform 3a of C-Jun-amino-terminal kinase-interacting protein 3 OS=Mus musculus GN=Mapk8ip3	Q9ESN9-5|JIP3_MOUSE	Q9ESN9-5	146	TRUE	0.5913	1.1826	2	1	0.518519	1.7739	0	0	0	0	1.7739	1.7739		1	0	0	0	0	1	1
Isoform 4 of Rho guanine nucleotide exchange factor 2 OS=Mus musculus GN=Arhgef2	Q60875-4|ARHG2_MOUSE	Q60875-4	109	TRUE	1.70357	0	NF-DZP	NF-DZP	0.19171	2.9204	0	2.1903	0	0	0	0		0	0	0	0	0	0	0
Isoform 4a of Neurexin-1 OS=Mus musculus GN=Nrxn1	Q9CS84-4|NRX1A_MOUSE	Q9CS84-4	164	TRUE	4.18407	6.1035	1.45875	0.544731	0.375357	4.6241	3.111	4.8171	0	3.7245	5.2179	9.3681		0	0	0	0	0	0	0
Isoform 6 of Receptor-type tyrosine-protein phosphatase S OS=Mus musculus GN=Ptprs	B0V2N1-6|PTPRS_MOUSE	B0V2N1-6	207		2	1.33333	0.666667	-0.584963	0.612748	3	0	3	0	2	0	2		2	0	2	0	2	0	2
Isoform 8 of Band 4.1-like protein 3 OS=Mus musculus GN=Epb41l3	Q9WV92-8|E41L3_MOUSE	Q9WV92-8	117	TRUE	3.8038	5.73597	1.50796	0.592595	0.387305	4.6512	2.8732	3.887	0	3.5559	4.4449	9.2071		1	1	1	0	0	0	1
Isoform A1-I of V-type proton ATPase 116 kDa subunit a isoform 1 OS=Mus musculus GN=Atp6v0a1	Q9Z1G4-2|VPP1_MOUSE	Q9Z1G4-2	96	TRUE	8	17.638	2.20475	1.14062	0.302495	12	4	8	0	7	15	30.914		7	2	5	0	6	9	10
Isoform Alpha-2 of Guanine nucleotide-binding protein G(o) subunit alpha OS=Mus musculus GN=Gnao1	P18872-2|GNAO_MOUSE	P18872-2	40	TRUE	6.70237	3.53007	0.52669	-0.924975	0.223475	5.321	7.6105	7.1756	0	4.2977	6.2925	0		0	0	0	0	0	0	0
Isoform B of AP-2 complex subunit alpha-1 OS=Mus musculus GN=Ap2a1	P17426-2|AP2A1_MOUSE	P17426-2	105	TRUE	6.15693	10.8622	1.76422	0.819032	0.0127162	4.9022	6.4511	7.1175	0	10.449	9.6746	12.463		3	4	4	0	4	5	6
Isoform C of Rho guanine nucleotide exchange factor 7 OS=Mus musculus GN=Arhgef7	Q9ES28-3|ARHG7_MOUSE	Q9ES28-3	89	TRUE	2.47827	0.907367	0.36613	-1.44957	0.219175	2.9813	1.7314	2.7221	0	0	0	2.7221		1	1	1	0	0	0	1
Isoform C1 of Heterogeneous nuclear ribonucleoproteins C1/C2 OS=Mus musculus GN=Hnrnpc	Q9Z204-2|HNRPC_MOUSE	Q9Z204-2	33		5.66667	5	0.882353	-0.180572	0.784783	5	5	7	0	9	4	2		5	5	6	0	7	4	2
Isoform E2 of Drebrin OS=Mus musculus GN=Dbn1	Q9QXS6-3|DREB_MOUSE	Q9QXS6-3	72		0.666667	1.33333	2	1	0.518519	2	0	0	0	2	0	2		2	0	0	0	2	0	2
Isoform HuC-S of ELAV-like protein 3 OS=Mus musculus GN=Elavl3	Q60900-2|ELAV3_MOUSE	Q60900-2	39	TRUE	2.6885	0.562833	0.209348	-2.25602	0.0421648	2	3	3.0655	0	1.6885	0	0		2	2	1	0	1	0	0
Isoform M1 of Pyruvate kinase PKM OS=Mus musculus GN=Pkm	P52480-2|KPYM_MOUSE	P52480-2	58	TRUE	15.6003	12.4181	0.796013	-0.329136	0.133727	15.643	14.515	16.643	4.6775	9.9352	14.708	12.611		1	2	2	1	0	2	1
Isoform Mt-VDAC1 of Voltage-dependent anion-selective channel protein 1 OS=Mus musculus GN=Vdac1	Q60932-2|VDAC1_MOUSE	Q60932-2	31	TRUE	4.41353	6.35833	1.44064	0.526715	0.28498	4.3387	5.7941	3.1078	0	3.7603	7.9422	7.3725		1	1	1	0	1	1	1
KH domain-containing, RNA-binding, signal transduction-associated protein 1 OS=Mus musculus GN=Khdrbs1 PE=1 SV=2	Q60749|KHDR1_MOUSE	Q60749	48	TRUE	12.2653	9.26143	0.755092	-0.405275	0.221642	11.898	9.9489	14.949	0	11.949	9	6.8353		5	7	9	0	7	6	4
Kinesin-like protein KIF21A OS=Mus musculus GN=Kif21a PE=1 SV=2	E9Q0J5|E9Q0J5_MOUSE	E9Q0J5	187	TRUE	5.19667	6.86987	1.32198	0.402696	0.545944	8.1833	3.1065	4.3002	0	4.6598	5.0768	10.873		0	0	0	0	0	0	0
Kinesin-like protein KIF3A OS=Mus musculus GN=Kif3a PE=1 SV=2	P28741|KIF3A_MOUSE	P28741	80	TRUE	2.5458	1.65903	0.651675	-0.617776	0.422028	2.6603	2	2.9771	0	2	0	2.9771		1	2	1	0	2	0	2
Kinesin-like protein KIF3B OS=Mus musculus GN=Kif3b PE=1 SV=1	Q61771|KIF3B_MOUSE	Q61771	85	TRUE	2.12987	1.04777	0.49194	-1.02345	0.43626	3.1433	3.2463	0	0	2	0	1.1433		3	3	0	0	2	0	1
KxDL motif-containing protein 1 (Fragment) OS=Mus musculus GN=Kxd1 PE=1 SV=1	E9Q4P0|E9Q4P0_MOUSE	E9Q4P0	22	TRUE	1.64133	8.88673	5.41434	2.43678	0.0270668	0	4.924	0	0	6.7109	10.368	9.5813		0	0	0	0	1	0	0
Leucine-rich repeat-containing protein 7 OS=Mus musculus GN=Lrrc7 PE=1 SV=1	E9Q6L9|E9Q6L9_MOUSE	E9Q6L9	173	TRUE	3.05317	3.0101	0.985894	-0.0204949	0.988708	7.2043	0	1.9552	0	0	2.5623	6.468		0	0	1	0	0	1	1
L-lactate dehydrogenase A chain OS=Mus musculus GN=Ldha PE=1 SV=3	P06151|LDHA_MOUSE	P06151	36	TRUE	2.25227	3.48807	1.54869	0.63105	0.40231	0	3.8784	2.8784	0	4.2321	3	3.2321		0	3	2	0	2	2	2
L-lactate dehydrogenase B chain OS=Mus musculus GN=Ldhb PE=1 SV=2	P16125|LDHB_MOUSE	P16125	37	TRUE	3.93567	6.28243	1.59628	0.674715	0.365068	5.9035	0	5.9035	1.9517	6.4719	7.8552	4.5202		4	0	4	1	3	4	3
Malate dehydrogenase, cytoplasmic OS=Mus musculus GN=Mdh1 PE=1 SV=3	P14152|MDHC_MOUSE	P14152	37		0.666667	1.66667	2.5	1.32193	0.420396	2	0	0	0	0	2	3		2	0	0	0	0	2	2
Malate dehydrogenase, mitochondrial OS=Mus musculus GN=Mdh2 PE=1 SV=3	P08249|MDHM_MOUSE	P08249	36		3.33333	8	2.4	1.26303	0.203101	3	4	3	0	11	10	3		2	4	3	0	9	8	2
MCG121979, isoform CRA_a OS=Mus musculus GN=Matr3 PE=1 SV=1	A0A087WSP7|A0A087WSP7_MOUSE	A0A087WSP7	57		2	0	NF-DZP	NF-DZP	0.225403	2	0	4	0	0	0	0		2	0	2	0	0	0	0
MCG124046 OS=Mus musculus GN=Prss1 PE=1 SV=1	Q9Z1R9|Q9Z1R9_MOUSE	Q9Z1R9	26	TRUE	18.0267	17.881	0.991919	-0.0117052	0.968964	21.954	15.172	16.954	56.172	22.563	12.735	18.345		2	1	2	1	4	4	4
MCG140784 OS=Mus musculus GN=Try10 PE=1 SV=1	Q792Z1|Q792Z1_MOUSE	Q792Z1	26	TRUE	4.28667	3.1447	0.7336	-0.446934	0.267132	3.7154	4.5723	4.5723	3.4293	1.7154	4.2878	3.4309		1	1	1	1	1	1	1
Metabotropic glutamate receptor 2 OS=Mus musculus GN=Grm2 PE=1 SV=2	Q14BI2|GRM2_MOUSE	Q14BI2	96	TRUE	0.488433	4.67247	9.56623	3.25795	0.0891703	1.4653	0	0	0	3	3.4653	7.5521		1	0	0	0	2	2	4
Metabotropic glutamate receptor 3 OS=Mus musculus GN=Grm3 PE=1 SV=1	Q9QYS2|GRM3_MOUSE	Q9QYS2	99	TRUE	2.6898	3.86803	1.43804	0.524101	0.707019	3.5347	2	2.5347	0	0	2.5347	9.0694		2	2	1	0	0	1	6
Metabotropic glutamate receptor 5 OS=Mus musculus GN=Grm5 PE=1 SV=2	Q3UVX5|GRM5_MOUSE	Q3UVX5	132	TRUE	0	2.5594	NF-V	NF-V	0.183503	0	0	0	0	0	3.8391	3.8391		0	0	0	0	0	0	0
Microtubule-associated protein 1B OS=Mus musculus GN=Map1b PE=1 SV=2	P14873|MAP1B_MOUSE	P14873	270	TRUE	66.571	42.2497	0.634656	-0.655954	0.110287	85.678	55.678	58.357	4.357	46.035	33.357	47.357		54	37	33	3	36	24	29
Microtubule-associated protein 2 OS=Mus musculus GN=Map2 PE=1 SV=2	P20357|MTAP2_MOUSE	P20357	199	TRUE	11.3229	13.6517	1.20567	0.269834	0.542308	14	4.9937	14.975	0	12.987	12.987	14.981		10	4	10	0	9	6	11
Microtubule-associated protein 6 OS=Mus musculus GN=Map6 PE=1 SV=2	Q7TSJ2|MAP6_MOUSE	Q7TSJ2	96	TRUE	11.1715	11.2746	1.00923	0.0132576	0.981458	13.068	8.3784	12.068	0	11.171	4.7928	17.86		3	3	3	0	3	2	4
Microtubule-associated protein RP/EB family member 2 OS=Mus musculus GN=Mapre2 PE=1 SV=1	Q8R001|MARE2_MOUSE	Q8R001	37	TRUE	1.9921	0	NF-DZP	NF-DZP	0.225403	3.9842	0	1.9921	0	0	0	0		3	0	2	0	0	0	0
Mitochondrial 10-formyltetrahydrofolate dehydrogenase OS=Mus musculus GN=Aldh1l2 PE=1 SV=2	Q8K009|AL1L2_MOUSE	Q8K009	102	TRUE	2.66667	3.5782	1.34183	0.424197	0.748931	4	0	4	0	0	3	7.7346		4	0	3	0	0	3	6
Mitochondrial 2-oxoglutarate/malate carrier protein OS=Mus musculus GN=Slc25a11 PE=1 SV=3	Q9CR62|M2OM_MOUSE	Q9CR62	34	TRUE	1.51853	1.8148	1.1951	0.257132	0.819965	0	2.7778	1.7778	0	0	2.7778	2.6666		0	1	0	0	0	1	0
Mitochondrial glutamate carrier 1 OS=Mus musculus GN=Slc25a22 PE=1 SV=1	Q9D6M3|GHC1_MOUSE	Q9D6M3	35	TRUE	4.0279	4.21407	1.04622	0.0651853	0.817753	3.9191	3.9191	4.2455	0	3.2429	5.587	3.8123		1	1	2	0	1	1	0
Mitogen-activated protein kinase kinase kinase 5 OS=Mus musculus GN=Map3k5 PE=1 SV=3	O35099|M3K5_MOUSE	O35099	155	TRUE	5.3252	5.9756	1.12214	0.166248	0.847821	9.9756	2	4	0	2.9756	4.9756	9.9756		8	2	4	0	2	4	8
Myelin basic protein (Fragment) OS=Mus musculus GN=Mbp PE=1 SV=1	F6RT34|F6RT34_MOUSE	F6RT34	23	TRUE	2.83693	2.69187	0.948865	-0.0757253	0.945506	3.5844	0	4.9264	0	4.0378	4.0378	0		0	0	0	0	0	0	0
Myelin proteolipid protein OS=Mus musculus GN=Plp1 PE=1 SV=2	P60202|MYPR_MOUSE	P60202	30		4	8	2	1	0.106367	5	4	3	2	5	10	9		5	4	3	2	5	5	4
Myosin-10 OS=Mus musculus GN=Myh10 PE=1 SV=2	Q61879|MYH10_MOUSE	Q61879	229	TRUE	3.33333	2.3406	0.70218	-0.510087	0.567163	5	2	3	0	0	2.5109	4.5109		5	2	3	0	0	2	4
N(G),N(G)-dimethylarginine dimethylaminohydrolase 1 OS=Mus musculus GN=Ddah1 PE=1 SV=3	Q9CWS0|DDAH1_MOUSE	Q9CWS0	31		0	2.00333	NF-V	NF-V	2.76853e-06	0	0	0	0	2.01	2	2		0	0	0	0	2	2	2
NADH dehydrogenase [ubiquinone] 1 alpha subcomplex subunit 10, mitochondrial OS=Mus musculus GN=Ndufa10 PE=1 SV=1	Q99LC3|NDUAA_MOUSE	Q99LC3	41		0	1.33333	NF-V	NF-V	0.183503	0	0	0	0	2	2	0		0	0	0	0	2	2	0
Nck-associated protein 1 OS=Mus musculus GN=Nckap1 PE=1 SV=2	P28660|NCKP1_MOUSE	P28660	129		4.66667	4.33333	0.928571	-0.106915	0.779107	4	4	6	0	4	3	6		4	4	6	0	4	3	6
Neurexin-1 OS=Mus musculus GN=Nrxn1 PE=1 SV=3	Q9CS84|NRX1A_MOUSE	Q9CS84	166	TRUE	6.1624	8.98953	1.45877	0.544754	0.375359	6.8105	4.582	7.0947	0	5.4855	7.6851	13.798		0	0	0	0	0	0	0
Neurofilament 3, medium OS=Mus musculus GN=Nefm PE=1 SV=1	A0A0R4J036|A0A0R4J036_MOUSE	A0A0R4J036	96	TRUE	2.72303	11.3896	4.18268	2.06443	0.0333919	3.6439	2.6439	1.8813	1.7626	7.7717	13.497	12.9		1	0	1	0	3	4	3
Neurofilament heavy polypeptide OS=Mus musculus GN=Nefh PE=1 SV=3	P19246|NFH_MOUSE	P19246	117	TRUE	0	1.9234	NF-V	NF-V	0.0603551	0	0	0	0	1.4439	2.9137	1.4126		0	0	0	0	1	2	1
Neurofilament light polypeptide OS=Mus musculus GN=Nefl PE=1 SV=5	P08551|NFL_MOUSE	P08551	62	TRUE	2	7.11533	3.55767	1.83093	0.149808	3	0	3	0	4.9738	11.823	4.5492		3	0	3	0	3	9	3
Neuroligin-2 OS=Mus musculus GN=Nlgn2 PE=1 SV=2	Q69ZK9|NLGN2_MOUSE	Q69ZK9	91	TRUE	2.83497	3.82237	1.34829	0.431134	0.545416	3.3882	1.8105	3.3062	0	2.3189	2.6752	6.473		0	0	0	0	0	0	1
Neuroligin-3 OS=Mus musculus GN=Nlgn3 PE=1 SV=2	Q8BYM5|NLGN3_MOUSE	Q8BYM5	91	TRUE	1.33333	1.55773	1.1683	0.224411	0.859159	2	2	0	0	0	1.3366	3.3366		2	2	0	0	0	1	3
Neuroplastin OS=Mus musculus GN=Nptn PE=1 SV=3	P97300|NPTN_MOUSE	P97300	44	TRUE	0	1.157	NF-V	NF-V	0.183503	0	0	0	0	0	1.7355	1.7355		0	0	0	0	0	0	0
Peptidyl-prolyl cis-trans isomerase A OS=Mus musculus GN=Ppia PE=1 SV=2	P17742|PPIA_MOUSE	P17742	18		3.33333	7.33333	2.2	1.1375	0.137381	2	3	5	0	4	10	8		2	3	4	0	3	6	5
Phosphatase and actin regulator 1 OS=Mus musculus GN=Phactr1 PE=1 SV=1	Q2M3X8|PHAR1_MOUSE	Q2M3X8	66	TRUE	2.33333	3	1.28571	0.36257	0.652809	0	4	3	0	4	3	2		0	4	3	0	4	3	2
Phosphate carrier protein, mitochondrial OS=Mus musculus GN=Slc25a3 PE=1 SV=1	Q8VEM8|MPCP_MOUSE	Q8VEM8	40		5.33333	8	1.5	0.584963	0.0745884	7	4	5	0	7	9	8		4	4	4	0	5	6	4
Phosphatidylinositol 4-kinase alpha OS=Mus musculus GN=Pi4ka PE=1 SV=2	E9Q3L2|PI4KA_MOUSE	E9Q3L2	237	TRUE	2.63077	4.2203	1.60421	0.681862	0.494664	5.9143	0	1.978	0	1.978	4.8568	5.8261		1	0	0	0	0	0	1
Phosphoglycerate kinase 1 OS=Mus musculus GN=Pgk1 PE=1 SV=4	P09411|PGK1_MOUSE	P09411	45	TRUE	11.3682	7.43997	0.654454	-0.611636	0.26024	16.149	7.4976	10.458	0	8.2157	7.2422	6.862		3	2	2	0	2	3	3
Plasma membrane calcium-transporting ATPase 1 OS=Mus musculus GN=Atp2b1 PE=1 SV=1	G5E829|AT2B1_MOUSE	G5E829	135	TRUE	23.194	31.464	1.35656	0.43995	0.311904	25.108	21.206	23.268	2.6501	20.98	31.023	42.389		7	4	5	1	5	4	9
Plexin-A1 OS=Mus musculus GN=Plxna1 PE=1 SV=1	P70206|PLXA1_MOUSE	P70206	211	TRUE	1.1632	5.06053	4.35053	2.12119	0.151517	2.1172	0	1.3724	0	1.7448	5.5336	7.9032		1	0	1	0	1	4	6
Plexin-A2 OS=Mus musculus GN=Plxna2 PE=1 SV=2	P70207|PLXA2_MOUSE	P70207	212	TRUE	0	2.07867	NF-V	NF-V	0.248029	0	0	0	0	0	1.7989	4.4371		0	0	0	0	0	1	3
Plexin-A4 OS=Mus musculus GN=Plxna4 PE=1 SV=3	Q80UG2|PLXA4_MOUSE	Q80UG2	213	TRUE	0.989433	3.50593	3.54337	1.82512	0.361489	2.9683	0	0	0	0	3.2569	7.2609		2	0	0	0	0	2	5
Poly(rC)-binding protein 1 OS=Mus musculus GN=Pcbp1 PE=1 SV=1	P60335|PCBP1_MOUSE	P60335	37	TRUE	0	1.32647	NF-V	NF-V	0.183514	0	0	0	0	2	1.9794	0		0	0	0	0	2	1	0
Potassium voltage-gated channel subfamily B member 1 OS=Mus musculus GN=Kcnb1 PE=1 SV=2	Q03717|KCNB1_MOUSE	Q03717	96	TRUE	3	2.33333	0.777778	-0.36257	0.692448	2	2	5	0	3	0	4		2	2	5	0	3	0	4
Potassium voltage-gated channel subfamily KQT member 2 (Fragment) OS=Mus musculus GN=Kcnq2 PE=1 SV=1	F6UC55|F6UC55_MOUSE	F6UC55	88	TRUE	16.5563	31.928	1.92845	0.947439	0.205954	18.496	15.579	15.594	0	20.383	27.229	48.172		0	0	0	0	0	0	0
Potassium voltage-gated channel subfamily KQT member 2 OS=Mus musculus GN=Kcnq2 PE=1 SV=1	B7ZBV4|B7ZBV4_MOUSE	B7ZBV4	84	TRUE	2.22237	4.26467	1.91898	0.940336	0.492468	3.9706	2.6965	0	0	0	4.7432	8.0508		0	0	0	0	0	0	0
Potassium voltage-gated channel subfamily KQT member 3 OS=Mus musculus GN=Kcnq3 PE=1 SV=2	Q8K3F6|KCNQ3_MOUSE	Q8K3F6	97		1.66667	7	4.2	2.07039	0.0718537	2	3	0	0	4	7	10		2	3	0	0	4	7	8
Probable ATP-dependent RNA helicase DDX17 OS=Mus musculus GN=Ddx17 PE=1 SV=1	Q501J6|DDX17_MOUSE	Q501J6	72		1.33333	0	NF-DZP	NF-DZP	0.183503	2	2	0	0	0	0	0		2	2	0	0	0	0	0
Probable ubiquitin carboxyl-terminal hydrolase FAF-X OS=Mus musculus GN=Usp9x PE=1 SV=2	P70398|USP9X_MOUSE	P70398	291	TRUE	0	1.29143	NF-V	NF-V	0.206632	0	0	0	0	0	1.466	2.4083		0	0	0	0	0	1	2
Profilin-1 OS=Mus musculus GN=Pfn1 PE=1 SV=2	P62962|PROF1_MOUSE	P62962	15	TRUE	2.64453	3.95573	1.49582	0.580932	0.135863	1.9834	2.9834	2.9668	0	2.9668	3.9502	4.9502		1	2	1	0	1	1	2
Prohibitin OS=Mus musculus GN=Phb PE=1 SV=1	P67778|PHB_MOUSE	P67778	30		9.8895	15.112	1.52809	0.611725	0.00779968	11	8.6685	10	0	15.668	14.668	15		9	7	7	0	10	11	11
Prohibitin-2 OS=Mus musculus GN=Phb2 PE=1 SV=1	O35129|PHB2_MOUSE	O35129	33	TRUE	8.1805	13.07	1.5977	0.675998	0.0177965	8.8032	8.7357	7.0026	0	13.668	14.337	11.205		4	2	3	0	5	5	4
Protein 2010300C02Rik OS=Mus musculus GN=2010300C02Rik PE=1 SV=1	E9Q3M9|E9Q3M9_MOUSE	E9Q3M9	126	TRUE	14.0415	21.5293	1.53326	0.616607	0.262179	22.504	7.4075	12.213	0	17.977	17.977	28.634		4	3	3	0	5	4	5
Protein bassoon OS=Mus musculus GN=Bsn PE=1 SV=4	O88737|BSN_MOUSE	O88737	419	TRUE	8.8862	5.22303	0.587769	-0.766679	0.341227	14.68	4.9893	6.9893	0	5	3.6798	6.9893		11	4	4	0	5	2	5
Protein Gucy1a2 OS=Mus musculus GN=Gucy1a2 PE=1 SV=1	F8VQK3|F8VQK3_MOUSE	F8VQK3	82		3.33333	2	0.6	-0.736966	0.368501	4	3	3	0	0	2	4		4	3	3	0	0	2	4
Protein Igkc (Fragment) OS=Mus musculus GN=Igkc PE=1 SV=1	A0A075B5P2|A0A075B5P2_MOUSE	A0A075B5P2	12		2	7.66667	3.83333	1.9386	0.306185	4	0	2	0	3	4	16		4	0	2	0	3	3	5
Protein Igkv3-1 (Fragment) OS=Mus musculus GN=Igkv3-1 PE=4 SV=7	A0A075B5P1|A0A075B5P1_MOUSE	A0A075B5P1	13	TRUE	1.96767	2.06807	1.05102	0.0717969	0.93579	2.301	1.301	2.301	0	0	2.6021	3.6021		1	1	1	0	0	1	2
Protein kinase C gamma type OS=Mus musculus GN=Prkcg PE=1 SV=1	P63318|KPCG_MOUSE	P63318	78	TRUE	2.31073	4.3392	1.87785	0.909078	0.284859	3.4234	0	3.5088	0	2	5.5088	5.5088		2	0	3	0	2	3	3
Protein Mctp1 OS=Mus musculus GN=Mctp1 PE=1 SV=1	E9PV86|E9PV86_MOUSE	E9PV86	107	TRUE	3	6.3319	2.11063	1.07768	0.264336	5	0	4	0	3	6	9.9957		3	0	3	0	3	6	9
Protein Nrxn2 OS=Mus musculus GN=Nrxn2 PE=1 SV=1	E9PUN0|E9PUN0_MOUSE	E9PUN0	177	TRUE	3.03973	6.05437	1.99174	0.994031	0.486543	3.7829	0	5.3363	0	0	6.2941	11.869		0	0	1	0	0	1	4
Protein Ogdhl OS=Mus musculus GN=Ogdhl PE=1 SV=1	E9Q7L0|E9Q7L0_MOUSE	E9Q7L0	117	TRUE	3.12697	4.36903	1.39721	0.48255	0.635108	3.3452	0	6.0357	0	2.6905	2.6905	7.7261		3	0	5	0	2	2	5
Protein piccolo OS=Mus musculus GN=Pclo PE=1 SV=4	Q9QYX7|PCLO_MOUSE	Q9QYX7	551	TRUE	2.10067	0.434	0.206601	-2.27508	0.285275	2.302	4	0	0	0	1.302	0		2	4	0	0	0	1	0
Protein Rab1a OS=Mus musculus GN=Rab1a PE=1 SV=1	Q5SW88|Q5SW88_MOUSE	Q5SW88	22	TRUE	2.423	3.26057	1.34567	0.428328	0.298859	3.423	1.423	2.423	0	2.5356	3.7105	3.5356		2	1	1	0	2	2	3
Protein SOGA3 OS=Mus musculus GN=Soga3 PE=1 SV=2	Q6NZL0|SOGA3_MOUSE	Q6NZL0	103	TRUE	8.80927	8.32893	0.945474	-0.0808902	0.790548	8.7139	6.7139	11	2	7.7139	6.7139	10.559		6	6	8	2	7	6	8
Pyridoxal phosphate phosphatase OS=Mus musculus GN=Pdxp PE=1 SV=1	P60487|PLPP_MOUSE	P60487	32		1.66667	2.33333	1.4	0.485427	0.718882	3	2	0	0	0	2	5		2	2	0	0	0	2	4
Pyruvate dehydrogenase E1 component subunit alpha, somatic form, mitochondrial OS=Mus musculus GN=Pdha1 PE=1 SV=1	P35486|ODPA_MOUSE	P35486	43	TRUE	9.97407	6	0.60156	-0.733219	0.107705	9.9222	11	9	0	9	5	4		5	6	7	0	8	4	3
Pyruvate dehydrogenase E1 component subunit beta, mitochondrial OS=Mus musculus GN=Pdhb PE=1 SV=1	Q9D051|ODPB_MOUSE	Q9D051	39		7.33333	5	0.681818	-0.552541	0.156135	9	6	7	0	4	4	7		5	5	5	0	3	3	3
Pyruvate dehydrogenase protein X component, mitochondrial OS=Mus musculus GN=Pdhx PE=1 SV=1	Q8BKZ9|ODPX_MOUSE	Q8BKZ9	54		16.3333	13.3333	0.816327	-0.292782	0.446455	20	10	19	0	14	12	14		9	8	9	0	8	8	10
Pyruvate kinase PKM OS=Mus musculus GN=Pkm PE=1 SV=4	P52480|KPYM_MOUSE	P52480	58	TRUE	7.66787	6.28337	0.819441	-0.287287	0.0801865	8.0582	6.8872	8.0582	0	5.4674	6.9933	6.3894		0	0	0	0	0	0	0
Rabphilin-3A OS=Mus musculus GN=Rph3a PE=1 SV=2	P47708|RP3A_MOUSE	P47708	75		1.66667	3.33333	2	1	0.252401	2	3	0	0	2	3	5		2	3	0	0	2	3	5
Ras/Rap GTPase-activating protein SynGAP (Fragment) OS=Mus musculus GN=Syngap1 PE=1 SV=2	A0A0J9YVH8|A0A0J9YVH8_MOUSE	Q3SX14	141	TRUE	0.917733	1.8893	2.05866	1.0417	0.510415	2.7532	0	0	0	0	2.3562	3.3117		0	0	0	0	0	0	0
Ras/Rap GTPase-activating protein SynGAP (Fragment) OS=Mus musculus GN=Syngap1 PE=1 SV=3	A0A0J9YUM2|A0A0J9YUM2_MOUSE	A0A0J9YUM2	144	TRUE	3.061	2.38993	0.780769	-0.357033	0.772444	6.1813	3.0017	0	0	0	3.5783	3.5915		2	0	0	0	0	0	0
RasGAP-activating-like protein 1 OS=Mus musculus GN=Rasal1 PE=1 SV=2	Q9Z268|RASL1_MOUSE	Q9Z268	89		0	1.33333	NF-V	NF-V	0.183503	0	0	0	0	2	0	2		0	0	0	0	2	0	2
Ras-related protein Rab-10 OS=Mus musculus GN=Rab10 PE=1 SV=1	P61027|RAB10_MOUSE	P61027	23	TRUE	1.24283	2.3075	1.85664	0.892698	9.80235e-10	1.2429	1.2428	1.2428	0	2.3075	2.3075	2.3075		1	1	1	0	2	1	2
Ras-related protein Rab-14 OS=Mus musculus GN=Rab14 PE=1 SV=3	Q91V41|RAB14_MOUSE	Q91V41	24	TRUE	0.779933	3.67323	4.70968	2.23563	0.0642698	1.1699	0	1.1699	0	3.3399	2.3399	5.3399		1	0	1	0	3	2	5
Ras-related protein Rab-1B OS=Mus musculus GN=Rab1b PE=1 SV=1	Q9D1G1|RAB1B_MOUSE	Q9D1G1	22	TRUE	0.864667	2.3178	2.68057	1.42254	0.10285	1.297	1.297	0	0	1.3761	3.2012	2.3761		1	1	0	0	1	2	2
Ras-related protein Rab-2A OS=Mus musculus GN=Rab2a PE=1 SV=1	P53994|RAB2A_MOUSE	P53994	24	TRUE	0	1.72967	NF-V	NF-V	0.2254	0	0	0	0	1.7297	0	3.4593		0	0	0	0	1	0	2
Ras-related protein Rab-35 OS=Mus musculus GN=Rab35 PE=1 SV=1	Q6PHN9|RAB35_MOUSE	Q6PHN9	23	TRUE	0	1.59283	NF-V	NF-V	0.0411124	0	0	0	0	2.2595	1.2595	1.2595		0	0	0	0	2	1	1
Ras-related protein Rab-3A OS=Mus musculus GN=Rab3a PE=1 SV=1	P63011|RAB3A_MOUSE	P63011	25	TRUE	2.56317	4.5238	1.76493	0.819608	0.0182987	2.8965	2.8965	1.8965	2.216	4.644	4.644	4.2834		1	1	1	1	3	2	2
Ras-related protein Rab-6B OS=Mus musculus GN=Rab6b PE=1 SV=1	P61294|RAB6B_MOUSE	P61294	23	TRUE	0.3488	1.41187	4.04778	2.01713	0.272061	0	1.0464	0	0	0	2.1261	2.1095		0	0	0	0	0	2	1
Ras-related protein Rab-7a OS=Mus musculus GN=Rab7a PE=1 SV=2	P51150|RAB7A_MOUSE	P51150	23		4.66667	5	1.07143	0.0995357	0.830537	6	3	5	0	7	3	5		5	2	4	0	5	2	4
Ras-specific guanine nucleotide-releasing factor 1 OS=Mus musculus GN=Rasgrf1 PE=1 SV=2	P27671|RGRF1_MOUSE	P27671	144	TRUE	0	3.66667	NF-V	NF-V	0.256689	0	0	0	0	0	3	8		0	0	0	0	0	2	7
Rho guanine nucleotide exchange factor (GEF7), isoform CRA_a OS=Mus musculus GN=Arhgef7 PE=1 SV=1	A0A0R4J0X8|A0A0R4J0X8_MOUSE	A0A0R4J0X8	73	TRUE	0.6783	0	NF-DZP	NF-DZP	0.183504	1.0187	0	1.0162	0	0	0	0		1	0	1	0	0	0	0
RNA binding motif protein, X-linked-like-1 OS=Mus musculus GN=Rbmxl1 PE=2 SV=1	Q91VM5|RMXL1_MOUSE	Q91VM5	42	TRUE	7.41377	2.07523	0.279916	-1.83693	0.033669	5.4373	8.3966	8.4074	0	4.4508	1.7749	0		1	1	2	0	0	0	0
Sarcoplasmic/endoplasmic reticulum calcium ATPase 2 OS=Mus musculus GN=Atp2a2 PE=1 SV=2	O55143|AT2A2_MOUSE	O55143	115	TRUE	21.5043	20.3107	0.944492	-0.0823898	0.799018	23.953	20.215	20.345	1.8691	13.476	20.084	27.372		10	9	11	1	6	9	11
Septin-5 OS=Mus musculus GN=Sept5 PE=1 SV=2	Q9Z2Q6|SEPT5_MOUSE	Q9Z2Q6	43	TRUE	3.50147	3.2232	0.920529	-0.119466	0.773862	4.8348	2.8348	2.8348	0	2	3.8348	3.8348		3	1	2	0	2	2	2
Serine/threonine-protein kinase DCLK1 OS=Mus musculus GN=Dclk1 PE=1 SV=1	Q9JLM8|DCLK1_MOUSE	Q9JLM8	84	TRUE	4.3322	4.3266	0.998707	-0.0018661	0.996983	3.7533	3.745	5.4983	0	5.6174	1.8725	5.4899		1	2	2	0	3	1	2
Serine/threonine-protein phosphatase 2A 65 kDa regulatory subunit A alpha isoform OS=Mus musculus GN=Ppp2r1a PE=1 SV=3	Q76MZ3|2AAA_MOUSE	Q76MZ3	65	TRUE	0	1.33333	NF-V	NF-V	0.183503	0	0	0	0	0	2	2		0	0	0	0	0	2	2
Serine/threonine-protein phosphatase 2B catalytic subunit alpha isoform OS=Mus musculus GN=Ppp3ca PE=1 SV=1	P63328|PP2BA_MOUSE	P63328	59	TRUE	2.67417	4.57733	1.71169	0.775418	0.0402539	2.2545	2.2567	3.5113	0	4.0136	5.5181	4.2003		1	0	0	0	0	0	0
Serine/threonine-protein phosphatase PP1-alpha catalytic subunit OS=Mus musculus GN=Ppp1ca PE=1 SV=1	P62137|PP1A_MOUSE	P62137	38		2	0	NF-DZP	NF-DZP	0.183503	3	3	0	0	0	0	0		3	3	0	0	0	0	0
Serine/threonine-protein phosphatase PP1-beta catalytic subunit OS=Mus musculus GN=Ppp1cb PE=1 SV=3	P62141|PP1B_MOUSE	P62141	37		0.666667	2	3	1.58496	0.183503	2	0	0	0	2	2	2		2	0	0	0	2	2	2
Serotransferrin OS=Mus musculus GN=Tf PE=1 SV=1	Q921I1|TRFE_MOUSE	Q921I1	77	TRUE	0.401267	1.59497	3.97483	1.99089	0.0788471	0	0	1.2038	0	1.3146	2.1557	1.3146		0	0	1	0	1	1	1
Serum albumin OS=Mus musculus GN=Alb PE=1 SV=3	P07724|ALBU_MOUSE	P07724	69	TRUE	2.04933	0.727533	0.35501	-1.49407	0.403209	4.074	2.074	0	0	0	0	2.1826		1	1	0	0	0	0	1
Sodium- and chloride-dependent GABA transporter 3 OS=Mus musculus GN=Slc6a11 PE=1 SV=2	P31650|S6A11_MOUSE	P31650	70		0	1.66667	NF-V	NF-V	0.199359	0	0	0	0	3	0	2		0	0	0	0	2	0	2
Sodium/potassium-transporting ATPase subunit alpha-1 OS=Mus musculus GN=Atp1a1 PE=1 SV=1	Q8VDN2|AT1A1_MOUSE	Q8VDN2	113	TRUE	13.5299	16.476	1.21774	0.284211	0.476315	16.254	9.9758	14.36	0	11.262	15.995	22.171		7	4	4	0	4	7	9
Sodium/potassium-transporting ATPase subunit alpha-2 OS=Mus musculus GN=Atp1a2 PE=1 SV=1	Q6PIE5|AT1A2_MOUSE	Q6PIE5	112	TRUE	12.909	15.9683	1.23699	0.306836	0.297015	14.887	11.309	12.531	2.8223	13.366	14.262	20.277		5	5	5	1	6	6	7
Sodium/potassium-transporting ATPase subunit alpha-3 OS=Mus musculus GN=Atp1a3 PE=1 SV=1	Q6PIC6|AT1A3_MOUSE	Q6PIC6	112	TRUE	15.3887	19.5463	1.27018	0.34503	0.289747	20.372	10.895	14.899	0	16.217	19.563	22.859		8	3	5	0	5	7	6
Sodium/potassium-transporting ATPase subunit beta-1 OS=Mus musculus GN=Atp1b1 PE=1 SV=1	P14094|AT1B1_MOUSE	P14094	35		6	9.66667	1.61111	0.688056	0.230199	5	3	10	0	7	12	10		3	3	6	0	6	7	8
Spectrin alpha chain, non-erythrocytic 1 OS=Mus musculus GN=Sptan1 PE=1 SV=1	A3KGU7|A3KGU7_MOUSE	A3KGU7	285	TRUE	5.90017	8.26027	1.40001	0.485433	0.372429	6.6377	3.5401	7.5227	0	5.3101	7.5227	11.948		0	0	0	0	0	0	0
Spectrin alpha chain, non-erythrocytic 1 OS=Mus musculus GN=Sptan1 PE=1 SV=2	A3KGU9|A3KGU9_MOUSE	A3KGU9	288	TRUE	7.43317	10.4064	1.4	0.485422	0.372419	8.3623	4.4599	9.4773	2.23	6.6899	9.4773	15.052		0	0	0	0	0	0	0
Spectrin beta chain, non-erythrocytic 1 OS=Mus musculus GN=Sptbn1 PE=1 SV=2	Q62261|SPTB2_MOUSE	Q0IIK2	274	TRUE	8.07687	11.6993	1.4485	0.534559	0.490124	10.343	2.9796	10.908	0	5.9489	9.9081	19.241		2	1	2	0	1	1	1
Splicing factor 3B subunit 1 OS=Mus musculus GN=Sf3b1 PE=1 SV=1	Q99NB9|SF3B1_MOUSE	Q99NB9	146		0.666667	1.66667	2.5	1.32193	0.420396	2	0	0	0	0	2	3		2	0	0	0	0	2	3
SRSF protein kinase 2 OS=Mus musculus GN=Srpk2 PE=1 SV=1	A0A0R4J124|A0A0R4J124_MOUSE	A0A0R4J124	77	TRUE	1.59723	0.666667	0.417388	-1.26054	0.43376	2	2.7917	0	0	2	0	0		2	2	0	0	2	0	0
Stress-70 protein, mitochondrial OS=Mus musculus GN=Hspa9 PE=1 SV=3	P38647|GRP75_MOUSE	P38647	73	TRUE	3.66667	18.0533	4.92364	2.29972	1.91764e-05	4	3	4	0	17.428	17.866	18.866		3	3	3	0	12	14	12
Succinate--CoA ligase [ADP/GDP-forming] subunit alpha, mitochondrial OS=Mus musculus GN=Suclg1 PE=1 SV=4	Q9WUM5|SUCA_MOUSE	Q9WUM5	36		2.66667	2	0.75	-0.415037	0.183503	2	3	3	0	2	2	2		2	2	3	0	2	2	2
Succinate--CoA ligase [ADP-forming] subunit beta, mitochondrial OS=Mus musculus GN=Sucla2 PE=1 SV=2	Q9Z2I9|SUCB1_MOUSE	Q9Z2I9	50		2.33333	4	1.71429	0.777608	0.0824417	3	2	2	0	5	4	3		3	2	2	0	5	4	3
Succinate-semialdehyde dehydrogenase, mitochondrial OS=Mus musculus GN=Aldh5a1 PE=1 SV=1	Q8BWF0|SSDH_MOUSE	Q8BWF0	56		2.33333	0	NF-DZP	NF-DZP	0.19171	4	0	3	0	0	0	0		3	0	3	0	0	0	0
Succinyl-CoA:3-ketoacid coenzyme A transferase 1, mitochondrial OS=Mus musculus GN=Oxct1 PE=1 SV=1	Q9D0K2|SCOT1_MOUSE	Q9D0K2	56		4	3.33333	0.833333	-0.263034	0.735499	5	3	4	0	0	5	5		5	2	3	0	0	3	4
Synapsin-1 OS=Mus musculus GN=Syn1 PE=1 SV=2	O88935|SYN1_MOUSE	O88935	74	TRUE	6.5812	7.4215	1.12768	0.17336	0.613428	7.0978	5.0011	7.6447	5.3709	5.0011	9.3578	7.9056		2	1	2	0	1	1	1
Synapsin-2 OS=Mus musculus GN=Syn2 PE=1 SV=2	Q64332|SYN2_MOUSE	Q64332	63	TRUE	3.7836	4.4524	1.17676	0.234824	0.573643	3.4747	4.068	3.8081	4.4694	3.068	3.8986	6.3906		1	1	1	0	1	1	1
Synaptic vesicle glycoprotein 2A OS=Mus musculus GN=Sv2a PE=1 SV=1	Q9JIS5|SV2A_MOUSE	Q9JIS5	83	TRUE	0	2.59777	NF-V	NF-V	0.26585	0	0	0	0	0	2	5.7933		0	0	0	0	0	2	4
Synaptic vesicle glycoprotein 2B OS=Mus musculus GN=Sv2b PE=1 SV=1	Q8BG39|SV2B_MOUSE	Q8BG39	77	TRUE	14	17.069	1.21921	0.285952	0.407344	17	9	16	0	14	16	21.207		7	3	6	0	6	7	8
Synaptogyrin-3 OS=Mus musculus GN=Syngr3 PE=1 SV=1	Q8R191|SNG3_MOUSE	Q8R191	25		3	5	1.66667	0.736966	0.070484	2	4	3	0	5	4	6		2	4	3	0	5	3	5
Synaptophysin OS=Mus musculus GN=Syp PE=1 SV=2	Q62277|SYPH_MOUSE	Q62277	34	TRUE	0.595067	3.19013	5.36097	2.42249	0.0306689	0	0	1.7852	0	3	2.7852	3.7852		0	0	1	0	2	1	3
Synaptosomal-associated protein 25 OS=Mus musculus GN=Snap25 PE=1 SV=1	P60879|SNP25_MOUSE	P60879	23	TRUE	17	19.923	1.17194	0.2289	0.603057	23	12	16	0	16.923	27.923	14.923		12	7	9	0	10	11	10
Synaptotagmin-1 OS=Mus musculus GN=Syt1 PE=1 SV=1	P46096|SYT1_MOUSE	P46096	47	TRUE	1.8447	4.40543	2.38816	1.2559	0.0923631	0	3	2.5341	0	3.4376	4.4376	5.3411		0	2	2	0	2	3	3
Synergin gamma OS=Mus musculus GN=Synrg PE=1 SV=1	Q5SV85|SYNRG_MOUSE	Q5SV85	140	TRUE	2.14157	0	NF-DZP	NF-DZP	0.249524	4.5891	0	1.8356	0	0	0	0		0	0	0	0	0	0	0
Syntaxin 7 OS=Mus musculus GN=Stx7 PE=1 SV=1	Q8BH40|Q8BH40_MOUSE	Q8BH40	30		3.66667	3	0.818182	-0.289507	0.386809	4	4	3	0	2	4	3		4	2	3	0	2	3	3
Syntaxin-1A OS=Mus musculus GN=Stx1a PE=1 SV=3	O35526|STX1A_MOUSE	O35526	33	TRUE	7.61237	11.8636	1.55846	0.640121	0.271548	6.3513	7.7429	8.7429	0	13.642	15.662	6.2867		2	1	2	0	1	4	1
Syntaxin-1B OS=Mus musculus GN=Stx1b PE=1 SV=1	P61264|STX1B_MOUSE	P61264	33	TRUE	20.5687	21.541	1.04727	0.0666369	0.868365	19.317	20.755	21.634	0	18.816	31.513	14.294		5	6	5	0	4	7	6
Syntaxin-binding protein 1 OS=Mus musculus GN=Stxbp1 PE=1 SV=2	O08599|STXB1_MOUSE	O08599	68		21	26.3333	1.25397	0.326501	0.282719	26	21	16	3	21	32	26		17	14	11	3	13	15	19
Syntaxin-binding protein 5 OS=Mus musculus GN=Stxbp5 PE=1 SV=3	Q8K400|STXB5_MOUSE	Q8K400	128	TRUE	2.80273	2.37077	0.845877	-0.241481	0.768784	3	2.7041	2.7041	0	0	2.7041	4.4082		3	2	2	0	0	2	3
TBC1 domain family member 1 OS=Mus musculus GN=Tbc1d1 PE=1 SV=3	Q60949|TBCD1_MOUSE	Q60949	142	TRUE	4	7.66667	1.91667	0.938599	0.267391	6	0	6	0	4	8	11		6	0	6	0	4	7	10
T-complex protein 1 subunit theta OS=Mus musculus GN=Cct8 PE=1 SV=3	P42932|TCPQ_MOUSE	P42932	60	TRUE	1.72607	1.5297	0.886235	-0.174239	0.885876	3.4521	0	1.7261	0	2.7261	0	1.863		0	0	0	0	1	0	1
T-complex protein 1 subunit zeta OS=Mus musculus GN=Cct6a PE=1 SV=3	P80317|TCPZ_MOUSE	P80317	58		0	2.00333	NF-V	NF-V	2.76853e-06	0	0	0	0	2.01	2	2		0	0	0	0	2	2	2
Tenascin-R OS=Mus musculus GN=Tnr PE=1 SV=2	Q8BYI9|TENR_MOUSE	Q8BYI9	150	TRUE	0	1.464	NF-V	NF-V	0.199359	0	0	0	0	0	1.7568	2.6352		0	0	0	0	0	0	0
Thy-1 membrane glycoprotein OS=Mus musculus GN=Thy1 PE=1 SV=1	P01831|THY1_MOUSE	P01831	18		1.33333	3	2.25	1.16993	0.342033	4	0	0	0	2	4	3		4	0	0	0	2	3	3
Tight junction protein ZO-1 OS=Mus musculus GN=Tjp1 PE=1 SV=1	B9EHJ3|B9EHJ3_MOUSE	B9EHJ3	189	TRUE	15.4473	20.6533	1.33702	0.419017	0.215266	18.254	11.358	16.73	0	17.626	18.105	26.229		4	0	3	0	3	1	4
Tight junction protein ZO-2 OS=Mus musculus GN=Tjp2 PE=1 SV=2	Q9Z0U1|ZO2_MOUSE	Q9Z0U1	131	TRUE	2.5362	0.5362	0.211419	-2.24183	0.3824	6	0	1.6086	0	1.6086	0	0		6	0	1	0	1	0	0
Tomoregulin-2 OS=Mus musculus GN=Tmeff2 PE=2 SV=1	Q9QYM9|TEFF2_MOUSE	Q9QYM9	41	TRUE	0	3.27493	NF-V	NF-V	0.0370451	0	0	0	0	2	3.7062	4.1186		0	0	0	0	2	3	2
Transcriptional activator protein Pur-alpha OS=Mus musculus GN=Pura PE=1 SV=1	P42669|PURA_MOUSE	P42669	35	TRUE	4.2707	5.06937	1.18701	0.247333	0.663677	7.2081	2	3.604	7	5	6	4.2081		5	2	3	4	4	6	3
Transcriptional activator protein Pur-beta OS=Mus musculus GN=Purb PE=1 SV=3	O35295|PURB_MOUSE	O35295	34	TRUE	3.7293	3.5973	0.964605	-0.0519904	0.731337	3.7919	4	3.396	0	4	3	3.7919		3	4	3	0	3	3	2
Transformer-2 protein homolog alpha OS=Mus musculus GN=Tra2a PE=1 SV=1	Q6PFR5|TRA2A_MOUSE	Q6PFR5	32	TRUE	0.6531	1.9661	3.01041	1.58996	0.336861	0	1.9593	0	0	0	2.9593	2.939		0	0	0	0	0	1	0
Transformer-2 protein homolog alpha OS=Mus musculus GN=Tra2a PE=1 SV=1	A0A0N4SVC2|A0A0N4SVC2_MOUSE	A0A0N4SVC2	32	TRUE	2.03393	0.680233	0.334442	-1.58017	0.35169	2.5509	0	3.5509	0	0	2.0407	0		0	0	1	0	0	0	0
Transforming protein RhoA OS=Mus musculus GN=Rhoa PE=1 SV=1	Q9QUI0|RHOA_MOUSE	Q9QUI0	22	TRUE	0	1.39167	NF-V	NF-V	0.206972	0	0	0	0	0	1.5759	2.5991		0	0	0	0	0	1	1
Trifunctional enzyme subunit alpha, mitochondrial OS=Mus musculus GN=Hadha PE=1 SV=1	Q8BMS1|ECHA_MOUSE	Q8BMS1	83		1.33333	2.33333	1.75	0.807355	0.517571	2	2	0	0	3	0	4		2	2	0	0	3	0	4
Tubulin alpha-1A chain OS=Mus musculus GN=Tuba1a PE=1 SV=1	P68369|TBA1A_MOUSE	P68369	50	TRUE	23.2653	18.6283	0.800691	-0.320683	0.0139323	24.506	23.323	21.967	8.493	17.73	17.887	20.268		0	0	1	0	0	1	0
Tubulin beta-2B chain OS=Mus musculus GN=Tubb2b PE=1 SV=1	Q9CWF2|TBB2B_MOUSE	Q9CWF2	50	TRUE	3.54067	5.1759	1.46184	0.547789	0.729819	0	0	10.622	0	0	7.8121	7.7156		0	0	1	0	0	1	1
Tubulin beta-3 chain OS=Mus musculus GN=Tubb3 PE=1 SV=1	Q9ERD7|TBB3_MOUSE	Q9ERD7	50	TRUE	38.4307	28.7723	0.748682	-0.417576	0.187086	39.005	29.409	46.878	16.766	25.14	29.394	31.783		8	5	8	6	4	5	5
Tubulin beta-4B chain OS=Mus musculus GN=Tubb4b PE=1 SV=1	P68372|TBB4B_MOUSE	P68372	50	TRUE	7.78317	6.14423	0.789426	-0.341124	0.150453	7.6908	6.519	9.1397	3.137	6.2106	6.7011	5.521		1	1	1	1	1	1	1
Tubulin beta-6 chain OS=Mus musculus GN=Tubb6 PE=1 SV=1	Q922F4|TBB6_MOUSE	Q922F4	50	TRUE	9.9763	4.04187	0.405147	-1.30348	0.0794306	9.7043	8.2156	12.009	5.0925	6.0453	0	6.0803		2	2	2	1	1	0	1
Tumor protein D54 OS=Mus musculus GN=Tpd52l2 PE=1 SV=1	Q9CYZ2|TPD54_MOUSE	Q9CYZ2	24	TRUE	1.15643	4.44883	3.84703	1.94374	0.0858307	3.4693	0	0	0	3.2924	5.1155	4.9386		1	0	0	0	0	1	0
Ubiquitin carboxyl-terminal hydrolase 5 OS=Mus musculus GN=Usp5 PE=1 SV=1	P56399|UBP5_MOUSE	P56399	96	TRUE	0	1.33333	NF-V	NF-V	0.183503	0	0	0	0	0	2	2		0	0	0	0	0	2	2
Unconventional myosin-Va OS=Mus musculus GN=Myo5a PE=1 SV=1	D3Z4J3|D3Z4J3_MOUSE	D3Z4J3	216	TRUE	10.9559	10.7683	0.98288	-0.024913	0.975471	19.432	2.7177	10.718	0	6.4355	9.4355	16.434		14	2	10	0	5	8	14
Vacuolar protein sorting-associated protein 35 OS=Mus musculus GN=Vps35 PE=1 SV=1	Q9EQH3|VPS35_MOUSE	Q9EQH3	92		2.66667	5	1.875	0.906891	0.173309	3	2	3	0	3	5	7		3	2	3	0	3	5	6
Valine--tRNA ligase OS=Mus musculus GN=Vars PE=1 SV=1	Q9Z1Q9|SYVC_MOUSE	Q9Z1Q9	140	TRUE	1.59797	0.931267	0.582782	-0.778971	0.62629	2.9313	0	1.8626	0	0	0	2.7938		2	0	0	0	0	0	0
Vesicle-associated membrane protein 2 OS=Mus musculus GN=Vamp2 PE=1 SV=2	P63044|VAMP2_MOUSE	P63044	13	TRUE	0	2.04077	NF-V	NF-V	0.010242	0	0	0	0	1.6245	2.2489	2.2489		0	0	0	0	1	1	1
Vesicle-fusing ATPase OS=Mus musculus GN=Nsf PE=1 SV=2	P46460|NSF_MOUSE	P46460	83	TRUE	20.9973	19.3283	0.920514	-0.119489	0.231776	19.997	19.997	22.998	4	18.997	18.99	19.998		14	14	17	3	16	15	14
Vesicular glutamate transporter 1 OS=Mus musculus GN=Slc17a7 PE=1 SV=2	Q3TXX4|VGLU1_MOUSE	Q3TXX4	62	TRUE	3.2714	3.2714	1	0	1	2.9381	1.969	4.9071	0	4.9381	1.969	2.9071		1	1	1	0	1	1	0
Voltage-dependent anion-selective channel protein 1 OS=Mus musculus GN=Vdac1 PE=1 SV=3	Q60932|VDAC1_MOUSE	Q60932	32	TRUE	3.76903	5.5228	1.46531	0.551205	0.330458	3.209	5.2059	2.8922	0	3.7875	8.1534	4.6275		0	0	0	0	0	0	0
Voltage-dependent anion-selective channel protein 2 OS=Mus musculus GN=Vdac2 PE=1 SV=2	Q60930|VDAC2_MOUSE	Q60930	32		2	2.33333	1.16667	0.222392	0.804215	2	0	4	0	2	2	3		2	0	3	0	2	2	3
Voltage-dependent anion-selective channel protein 3 OS=Mus musculus GN=Vdac3 PE=1 SV=1	Q60931|VDAC3_MOUSE	Q60931	31		0.484067	1.11887	2.31139	1.20876	0.446953	1.4522	0	0	0	1.4522	1.9044	0		1	0	0	0	1	1	0
V-type proton ATPase 16 kDa proteolipid subunit OS=Mus musculus GN=Atp6v0c PE=1 SV=1	P63082|VATL_MOUSE	P63082	16	TRUE	0	3.56143	NF-V	NF-V	0.194083	0	0	0	0	0	6.2106	4.4737		0	0	0	0	0	1	1
V-type proton ATPase subunit d 1 OS=Mus musculus GN=Atp6v0d1 PE=1 SV=2	P51863|VA0D1_MOUSE	P51863	40		4.33333	5.33333	1.23077	0.29956	0.467605	4	3	6	0	4	7	5		4	3	4	0	3	6	4
WD repeat-containing protein 7 OS=Mus musculus GN=Wdr7 PE=1 SV=3	Q920I9|WDR7_MOUSE	Q920I9	163		3	0.666667	0.222222	-2.16993	0.0584402	4	3	2	0	0	0	2		4	2	2	0	0	0	2
Zinc finger RNA-binding protein OS=Mus musculus GN=Zfr PE=1 SV=2	O88532|ZFR_MOUSE	O88532	117		0.666667	2	3	1.58496	0.183503	0	2	0	0	2	2	2		0	2	0	0	2	2	2

## Sheet: Increased in DZP
					Quantitative Value (Weighted Spectra)
					Average		DZP/Vehicle			Quantitative Value (Weighted Spectra)								Exclusive Unique Peptide Count
Protein Name	Accession Number	UniProtKB	MW (kDa)	Protein Grouping Ambiguity	Vehicle	DZP	Ratio	Log2	T-test p-value	Vehicle-1	Vehicle-2	Vehicle-3	IgG	DZP-1	DZP-2	DZP-3		Vehicle-1	Vehicle-2	Vehicle-3	IgG	DZP-1	DZP-2	DZP-3
Metabotropic glutamate receptor 2 OS=Mus musculus GN=Grm2 PE=1 SV=2	Q14BI2|GRM2_MOUSE	Q14BI2	96	TRUE	0.488433	4.67247	9.56623	3.25795	0.0891703	1.4653	0	0	0	3	3.4653	7.5521		1	0	0	0	2	2	4
Contactin-1 OS=Mus musculus GN=Cntn1 PE=1 SV=1	P12960|CNTN1_MOUSE	P12960	113		0.666667	6.33333	9.5	3.24793	0.0425115	2	0	0	0	4	6	9		2	0	0	0	4	4	8
Fibronectin OS=Mus musculus GN=Fn1 PE=1 SV=4	P11276|FINC_MOUSE	P11276	273	TRUE	0.666667	4.66667	7	2.80735	0.0589877	2	0	0	0	4	3	7		2	0	0	0	3	3	6
KxDL motif-containing protein 1 (Fragment) OS=Mus musculus GN=Kxd1 PE=1 SV=1	E9Q4P0|E9Q4P0_MOUSE	E9Q4P0	22	TRUE	1.64133	8.88673	5.41434	2.43678	0.0270668	0	4.924	0	0	6.7109	10.368	9.5813		0	0	0	0	1	0	0
Synaptophysin OS=Mus musculus GN=Syp PE=1 SV=2	Q62277|SYPH_MOUSE	Q62277	34	TRUE	0.595067	3.19013	5.36097	2.42249	0.0306689	0	0	1.7852	0	3	2.7852	3.7852		0	0	1	0	2	1	3
EH domain-containing protein 3 OS=Mus musculus GN=Ehd3 PE=1 SV=2	Q9QXY6|EHD3_MOUSE	Q9QXY6	61	TRUE	0.9858	4.96653	5.03807	2.33287	0.0049613	1.153	0	1.8044	0	5.4289	5.4172	4.0535		0	0	1	0	3	3	2
Glutathione S-transferase Mu 5 OS=Mus musculus GN=Gstm5 PE=1 SV=1	P48774|GSTM5_MOUSE	P48774	27	TRUE	0.666667	3.32987	4.9948	2.32043	0.0778278	0	2	0	0	3	2	4.9896		0	2	0	0	3	2	4
Stress-70 protein, mitochondrial OS=Mus musculus GN=Hspa9 PE=1 SV=3	P38647|GRP75_MOUSE	P38647	73	TRUE	3.66667	18.0533	4.92364	2.29972	1.91764e-05	4	3	4	0	17.428	17.866	18.866		3	3	3	0	12	14	12
Ras-related protein Rab-14 OS=Mus musculus GN=Rab14 PE=1 SV=3	Q91V41|RAB14_MOUSE	Q91V41	24	TRUE	0.779933	3.67323	4.70968	2.23563	0.0642698	1.1699	0	1.1699	0	3.3399	2.3399	5.3399		1	0	1	0	3	2	5
Carbonyl reductase [NADPH] 1 OS=Mus musculus GN=Cbr1 PE=1 SV=3	P48758|CBR1_MOUSE	P48758	31	TRUE	0.550567	2.31837	4.21087	2.07412	0.0639531	0	0	1.6517	0	2.6517	1.6517	2.6517		0	0	1	0	1	1	2
Potassium voltage-gated channel subfamily KQT member 3 OS=Mus musculus GN=Kcnq3 PE=1 SV=2	Q8K3F6|KCNQ3_MOUSE	Q8K3F6	97		1.66667	7	4.2	2.07039	0.0718537	2	3	0	0	4	7	10		2	3	0	0	4	7	8
Neurofilament 3, medium OS=Mus musculus GN=Nefm PE=1 SV=1	A0A0R4J036|A0A0R4J036_MOUSE	A0A0R4J036	96	TRUE	2.72303	11.3896	4.18268	2.06443	0.0333919	3.6439	2.6439	1.8813	1.7626	7.7717	13.497	12.9		1	0	1	0	3	4	3
Serotransferrin OS=Mus musculus GN=Tf PE=1 SV=1	Q921I1|TRFE_MOUSE	Q921I1	77	TRUE	0.401267	1.59497	3.97483	1.99089	0.0788471	0	0	1.2038	0	1.3146	2.1557	1.3146		0	0	1	0	1	1	1
Tumor protein D54 OS=Mus musculus GN=Tpd52l2 PE=1 SV=1	Q9CYZ2|TPD54_MOUSE	Q9CYZ2	24	TRUE	1.15643	4.44883	3.84703	1.94374	0.0858307	3.4693	0	0	0	3.2924	5.1155	4.9386		1	0	0	0	0	1	0
Aconitate hydratase, mitochondrial OS=Mus musculus GN=Aco2 PE=1 SV=1	Q99KI0|ACON_MOUSE	Q99KI0	85		2	6.66667	3.33333	1.73697	0.0422506	3	0	3	0	6	5	9		2	0	3	0	6	5	9
Dihydropyrimidinase-related protein 5 OS=Mus musculus GN=Dpysl5 PE=1 SV=1	Q9EQF6|DPYL5_MOUSE	Q9EQF6	62		1.66667	4.33333	2.6	1.37851	0.0796756	2	0	3	0	4	4	5		2	0	3	0	4	4	5
ATP synthase subunit beta, mitochondrial OS=Mus musculus GN=Atp5b PE=1 SV=2	P56480|ATPB_MOUSE	P56480	56		2.33333	5.66667	2.42857	1.28011	0.0217245	2	2	3	0	5	7	5		2	2	3	0	4	6	5
Synaptotagmin-1 OS=Mus musculus GN=Syt1 PE=1 SV=1	P46096|SYT1_MOUSE	P46096	47	TRUE	1.8447	4.40543	2.38816	1.2559	0.0923631	0	3	2.5341	0	3.4376	4.4376	5.3411		0	2	2	0	2	3	3
Crmp1 protein OS=Mus musculus GN=Crmp1 PE=1 SV=1	Q6P1J1|Q6P1J1_MOUSE	Q6P1J1	74	TRUE	1.96537	4.68783	2.38522	1.25412	0.0367853	1.9629	1.7601	2.1731	0	4.5666	3.7619	5.735		1	1	1	0	2	1	3
ATP synthase subunit O, mitochondrial OS=Mus musculus GN=Atp5o PE=1 SV=1	Q9DB20|ATPO_MOUSE	Q9DB20	23	TRUE	2.7917	6.25007	2.2388	1.16273	0.0382346	3.5859	1.7922	2.997	0	4.5844	6.5829	7.5829		2	1	3	0	3	5	6
Ras-related protein Rab-10 OS=Mus musculus GN=Rab10 PE=1 SV=1	P61027|RAB10_MOUSE	P61027	23	TRUE	1.2428	2.3075	1.85669	0.892733	9.80235e-10	1.2429	1.2428	1.2428	0	2.3075	2.3075	2.3075		1	1	1	0	2	1	2
Heat shock cognate 71 kDa protein OS=Mus musculus GN=Hspa8 PE=1 SV=1	P63017|HSP7C_MOUSE	P63017	71	TRUE	11.44	20.822	1.8201	0.864022	0.0960594	9.98	11.657	12.683	2.8246	16.267	19.021	27.178		4	5	4	2	7	8	10
Ras-related protein Rab-3A OS=Mus musculus GN=Rab3a PE=1 SV=1	P63011|RAB3A_MOUSE	P63011	25	TRUE	2.56317	4.5238	1.76493	0.819608	0.0182987	2.8965	2.8965	1.8965	2.216	4.644	4.644	4.2834		1	1	1	1	3	2	2
Isoform B of AP-2 complex subunit alpha-1 OS=Mus musculus GN=Ap2a1	P17426-2|AP2A1_MOUSE	P17426-2	105	TRUE	6.15693	10.8622	1.76422	0.819032	0.0127162	4.9022	6.4511	7.1175	0	10.449	9.6746	12.463		3	4	4	0	4	5	6
Cofilin-1 OS=Mus musculus GN=Cfl1 PE=1 SV=3	P18760|COF1_MOUSE	P18760	19	TRUE	2.21827	3.8274	1.7254	0.786932	0.0913297	3	1.8274	1.8274	0	4.8274	3.8274	2.8274		2	1	1	0	3	2	2
Succinate--CoA ligase [ADP-forming] subunit beta, mitochondrial OS=Mus musculus GN=Sucla2 PE=1 SV=2	Q9Z2I9|SUCB1_MOUSE	Q9Z2I9	50		2.33333	4	1.71429	0.777608	0.0824417	3	2	2	0	5	4	3		3	2	2	0	5	4	3
Serine/threonine-protein phosphatase 2B catalytic subunit alpha isoform OS=Mus musculus GN=Ppp3ca PE=1 SV=1	P63328|PP2BA_MOUSE	P63328	59	TRUE	2.67417	4.57733	1.71169	0.775418	0.0402539	2.2545	2.2567	3.5113	0	4.0136	5.5181	4.2003		1	0	0	0	0	0	0
Synaptogyrin-3 OS=Mus musculus GN=Syngr3 PE=1 SV=1	Q8R191|SNG3_MOUSE	Q8R191	25		3	5	1.66667	0.736966	0.070484	2	4	3	0	5	4	6		2	4	3	0	5	3	5
Gamma-aminobutyric acid receptor subunit alpha-5 OS=Mus musculus GN=Gabra5 PE=1 SV=1	Q8BHJ7|GBRA5_MOUSE	Q8BHJ7	52	TRUE	7.6767	12.6647	1.64975	0.722251	0.0567319	8.6739	7.5489	6.8073	0	10.596	12.04	15.358		4	4	4	0	6	3	4
Prohibitin-2 OS=Mus musculus GN=Phb2 PE=1 SV=1	O35129|PHB2_MOUSE	O35129	33	TRUE	8.1805	13.07	1.5977	0.675998	0.0177965	8.8032	8.7357	7.0026	0	13.668	14.337	11.205		4	2	3	0	5	5	4
14-3-3 protein gamma OS=Mus musculus GN=Ywhag PE=1 SV=2	P61982|1433G_MOUSE	P61982	28	TRUE	5.40427	8.37823	1.5503	0.632547	0.0155448	4.6423	5.4251	6.1454	0	7.4251	8.3464	9.3632		3	4	4	0	6	5	6
Heat shock protein HSP 90-alpha OS=Mus musculus GN=Hsp90aa1 PE=1 SV=4	P07901|HS90A_MOUSE	P07901	85	TRUE	3.5229	5.4456	1.54577	0.628327	0.0528663	3.3916	3.2045	3.9726	0	5.9726	4.3741	5.9901		1	2	2	0	4	2	4
Prohibitin OS=Mus musculus GN=Phb PE=1 SV=1	P67778|PHB_MOUSE	P67778	30		9.8895	15.112	1.52809	0.611725	0.00779968	11	8.6685	10	0	15.668	14.668	15		9	7	7	0	10	11	11
Eukaryotic translation initiation factor 3 subunit J-A OS=Mus musculus GN=Eif3j1 PE=2 SV=1	Q3UGC7|EI3JA_MOUSE	Q3UGC7	29	TRUE	10.6358	16.2413	1.52704	0.610742	0.0809981	12.045	9.4994	10.363	0	17.817	18.408	12.499		2	0	0	0	2	2	2
Phosphate carrier protein, mitochondrial OS=Mus musculus GN=Slc25a3 PE=1 SV=1	Q8VEM8|MPCP_MOUSE	Q8VEM8	40		5.33333	8	1.5	0.584963	0.0745884	7	4	5	0	7	9	8		4	4	4	0	5	6	4
Actin, cytoplasmic 1 OS=Mus musculus GN=Actb PE=1 SV=1	P60710|ACTB_MOUSE	P60710	42	TRUE	27.9403	37.629	1.34676	0.429496	0.033258	32.409	24.644	26.768	15.737	34.397	40.861	37.629		3	3	3	1	2	2	3
ATP synthase F(0) complex subunit B1, mitochondrial OS=Mus musculus GN=Atp5f1 PE=1 SV=1	Q9CQQ7|AT5F1_MOUSE	Q9CQQ7	29		0	3.00333	NF-V	NF-V	1.23183e-06	0	0	0	0	3.01	3	3		0	0	0	0	2	2	2
T-complex protein 1 subunit zeta OS=Mus musculus GN=Cct6a PE=1 SV=3	P80317|TCPZ_MOUSE	P80317	58		0	2.00333	NF-V	NF-V	2.76853e-06	0	0	0	0	2.01	2	2		0	0	0	0	2	2	2
N(G),N(G)-dimethylarginine dimethylaminohydrolase 1 OS=Mus musculus GN=Ddah1 PE=1 SV=3	Q9CWS0|DDAH1_MOUSE	Q9CWS0	31		0	2.00333	NF-V	NF-V	2.76853e-06	0	0	0	0	2.01	2	2		0	0	0	0	2	2	2
14-3-3 protein epsilon OS=Mus musculus GN=Ywhae PE=1 SV=1	P62259|1433E_MOUSE	P62259	29	TRUE	0	3.3248	NF-V	NF-V	0.000794332	0	0	0	0	3.1624	3.3248	3.4872		0	0	0	0	3	3	2
Vesicle-associated membrane protein 2 OS=Mus musculus GN=Vamp2 PE=1 SV=2	P63044|VAMP2_MOUSE	P63044	13	TRUE	0	2.04077	NF-V	NF-V	0.010242	0	0	0	0	1.6245	2.2489	2.2489		0	0	0	0	1	1	1
Alpha-internexin OS=Mus musculus GN=Ina PE=1 SV=3	P46660|AINX_MOUSE	P46660	55	TRUE	0	3.83037	NF-V	NF-V	0.0162324	0	0	0	2	3.434	4.8124	3.2447		0	0	0	2	3	4	3
Tomoregulin-2 OS=Mus musculus GN=Tmeff2 PE=2 SV=1	Q9QYM9|TEFF2_MOUSE	Q9QYM9	41	TRUE	0	3.27493	NF-V	NF-V	0.0370451	0	0	0	0	2	3.7062	4.1186		0	0	0	0	2	3	2
Ras-related protein Rab-35 OS=Mus musculus GN=Rab35 PE=1 SV=1	Q6PHN9|RAB35_MOUSE	Q6PHN9	23	TRUE	0	1.59283	NF-V	NF-V	0.0411124	0	0	0	0	2.2595	1.2595	1.2595		0	0	0	0	2	1	1
Neurofilament heavy polypeptide OS=Mus musculus GN=Nefh PE=1 SV=3	P19246|NFH_MOUSE	P19246	117	TRUE	0	1.9234	NF-V	NF-V	0.0603551	0	0	0	0	1.4439	2.9137	1.4126		0	0	0	0	1	2	1
Cytochrome b-c1 complex subunit 1, mitochondrial OS=Mus musculus GN=Uqcrc1 PE=1 SV=2	Q9CZ13|QCR1_MOUSE	Q9CZ13	53		0	3.33333	NF-V	NF-V	0.0634142	0	0	0	0	3	2	5		0	0	0	0	2	2	3

## Sheet: Decreased in DZP
					Quantitative Value (Weighted Spectra)
					Average		DZP/Vehicle			Quantitative Value (Weighted Spectra)								Exclusive Unique Peptide Count
Protein Name	Accession Number	UniProtKB	MW (kDa)	Protein Grouping Ambiguity	Vehicle	DZP	Ratio	Log2	T-test p-value	Vehicle-1	Vehicle-2	Vehicle-3	IgG	DZP-1	DZP-2	DZP-3		Vehicle-1	Vehicle-2	Vehicle-3	IgG	DZP-1	DZP-2	DZP-3
60S ribosomal protein L18a OS=Mus musculus GN=Rpl18a PE=1 SV=1	P62717|RL18A_MOUSE	P62717	21		3.66667	0.666667	0.181818	-2.45943	0.0334717	3	5	3	0	0	0	2		3	4	3	0	0	0	2
Guanine nucleotide-binding protein G(I)/G(S)/G(T) subunit beta-1 OS=Mus musculus GN=Gnb1 PE=1 SV=3	P62874|GBB1_MOUSE	P62874	37	TRUE	5.54383	1.0649	0.192087	-2.38017	0.0393592	4.8441	5.5927	6.1947	0	0	3.1947	0		2	2	1	0	0	1	0
Isoform HuC-S of ELAV-like protein 3 OS=Mus musculus GN=Elavl3	Q60900-2|ELAV3_MOUSE	Q60900-2	39	TRUE	2.6885	0.562833	0.209348	-2.25602	0.0421648	2	3	3.0655	0	1.6885	0	0		2	2	1	0	1	0	0
WD repeat-containing protein 7 OS=Mus musculus GN=Wdr7 PE=1 SV=3	Q920I9|WDR7_MOUSE	Q920I9	163		3	0.666667	0.222222	-2.16993	0.0584402	4	3	2	0	0	0	2		4	2	2	0	0	0	2
60S ribosomal protein L10a OS=Mus musculus GN=Rpl10a PE=1 SV=3	P53026|RL10A_MOUSE	P53026	25		6.33333	1.66667	0.263158	-1.926	0.0200921	5	8	6	0	3	2	0		2	3	4	0	3	2	0
RNA binding motif protein, X-linked-like-1 OS=Mus musculus GN=Rbmxl1 PE=2 SV=1	Q91VM5|RMXL1_MOUSE	Q91VM5	42	TRUE	7.41377	2.07523	0.279916	-1.83693	0.033669	5.4373	8.3966	8.4074	0	4.4508	1.7749	0		1	1	2	0	0	0	0
Heterogeneous nuclear ribonucleoprotein A1 OS=Mus musculus GN=Hnrnpa1 PE=1 SV=2	P49312|ROA1_MOUSE	P49312	34		3.66667	1.33333	0.363636	-1.45943	0.0685871	3	5	3	0	2	2	0		3	5	3	0	2	2	0
Heterogeneous nuclear ribonucleoprotein A3 OS=Mus musculus GN=Hnrnpa3 PE=1 SV=1	Q8BG05|ROA3_MOUSE	Q8BG05	40	TRUE	6.0478	2.37607	0.392881	-1.34784	0.0848067	7.1531	7.04	3.9503	0	3.1779	3.9503	0		2	0	0	0	0	0	0
Tubulin beta-6 chain OS=Mus musculus GN=Tubb6 PE=1 SV=1	Q922F4|TBB6_MOUSE	Q922F4	50	TRUE	9.9763	4.04187	0.405147	-1.30348	0.0794306	9.7043	8.2156	12.009	5.0925	6.0453	0	6.0803		2	2	2	1	1	0	1
26S protease regulatory subunit 10B OS=Mus musculus GN=Psmc6 PE=1 SV=1	P62334|PRS10_MOUSE	P62334	44		10.3333	5	0.483871	-1.04731	0.0517352	13	8	10	0	5	4	6		9	6	10	0	4	4	6
Calcium/calmodulin-dependent protein kinase type II subunit alpha OS=Mus musculus GN=Camk2a PE=1 SV=2	P11798|KCC2A_MOUSE	P11798	54	TRUE	32.0447	16.3103	0.508987	-0.974298	0.000292553	32.159	30.509	33.466	7.9416	15.262	16.608	17.061		15	12	14	4	7	9	10
Band 4.1-like protein 1 (Fragment) OS=Mus musculus GN=Epb41l1 PE=1 SV=1	E9PV14|E9PV14_MOUSE	E9PV14	117	TRUE	6.948	3.57873	0.515074	-0.957149	0.0361255	6.1174	6.1174	8.6092	0	3.8094	2.7141	4.2127		1	1	0	0	2	0	0
2',3'-cyclic-nucleotide 3'-phosphodiesterase OS=Mus musculus GN=Cnp PE=1 SV=3	P16330|CN37_MOUSE	P16330	47	TRUE	22.3333	15	0.671642	-0.574236	0.0677	24	19	24	0	19	11	15		13	12	15	0	8	9	11
AP-1 complex subunit beta-1 OS=Mus musculus GN=Ap1b1 PE=1 SV=2	O35643|AP1B1_MOUSE	O35643	104	TRUE	4.7971	3.54563	0.73912	-0.436119	0.0764393	4.3799	5.0057	5.0057	0	3.1285	3.1285	4.3799		0	0	0	0	0	0	0
Tubulin alpha-1A chain OS=Mus musculus GN=Tuba1a PE=1 SV=1	P68369|TBA1A_MOUSE	P68369	50	TRUE	23.2653	18.6283	0.800691	-0.320683	0.0139323	24.506	23.323	21.967	8.493	17.73	17.887	20.268		0	0	1	0	0	1	0
Pyruvate kinase PKM OS=Mus musculus GN=Pkm PE=1 SV=4	P52480|KPYM_MOUSE	P52480	58	TRUE	7.66787	6.28337	0.819441	-0.287287	0.0801865	8.0582	6.8872	8.0582	0	5.4674	6.9933	6.3894		0	0	0	0	0	0	0
Coiled-coil domain-containing protein 177 OS=Mus musculus GN=Ccdc177 PE=1 SV=1	Q3UHB8|CC177_MOUSE	Q3UHB8	80		2.00333	0	NF-DZP	NF-DZP	2.76853e-06	2.01	2	2	0	0	0	0		2	2	2	0	0	0	0
Cytochrome b-c1 complex subunit 8 OS=Mus musculus GN=Uqcrq PE=1 SV=3	Q9CQ69|QCR8_MOUSE	Q9CQ69	10		2.00333	0	NF-DZP	NF-DZP	2.76853e-06	2.01	2	2	0	0	0	0		2	2	2	0	0	0	0
Cyclin-dependent-like kinase 5 OS=Mus musculus GN=Cdk5 PE=1 SV=1	P49615|CDK5_MOUSE	P49615	33		2.00333	0	NF-DZP	NF-DZP	2.76853e-06	2.01	2	2	0	0	0	0		2	2	2	0	0	0	0
60S ribosomal protein L10 OS=Mus musculus GN=Rpl10 PE=1 SV=3	Q6ZWV3|RL10_MOUSE	Q6ZWV3	25	TRUE	2.00333	0	NF-DZP	NF-DZP	2.76853e-06	2.01	2	2	0	0	0	0		2	2	2	0	0	0	0
60S ribosomal protein L27 OS=Mus musculus GN=Rpl27 PE=1 SV=2	P61358|RL27_MOUSE	P61358	16		2.66667	0	NF-DZP	NF-DZP	0.0152681	3	2	3	0	0	0	0		3	2	3	0	0	0	0
Isoform 3 of Interleukin enhancer-binding factor 3 OS=Mus musculus GN=Ilf3	Q9Z1X4-3|ILF3_MOUSE	Q9Z1X4-3	98	TRUE	3	0	NF-DZP	NF-DZP	0.0350987	3	2	4	0	0	0	0		3	2	4	0	0	0	0
ELAV-like protein OS=Mus musculus GN=Elavl2 PE=1 SV=2	Q80UJ0|Q80UJ0_MOUSE	Q80UJ0	38	TRUE	1.40827	0	NF-DZP	NF-DZP	0.0547572	2.0933	1.0139	1.1176	0	0	0	0		1	1	1	0	0	0	0
